# Supplementary material for: Pan-genome of Citrullus genus highlights the extent of presence/absence variation during domestication and selection
Source: BMC Genomics. 2023 Jun 15;24:332. doi: 10.1186/s12864-023-09443-w (PMC10273549; doi:10.1186/s12864-023-09443-w)
Supplement: Supplementary file 2 — Additional file 2: Table S1. List of samples used for Citrullus genus pan-genome construction. [file 12864_2023_9443_MOESM2_ESM.xlsx]

## Sheet: Sheet1
SRA_number	SampleName	Species	size_MB
SRR8751556	9.1e+19	Citrullus lanatus	2127
SRR8751521	97A13	Citrullus lanatus	1602
SRR8751617	98002	Citrullus lanatus	1565
SRR8751555	AmercianDuanMan	Citrullus lanatus	1887
SRR8751532	BeiGua	Citrullus lanatus	1488
SRR8751527	BinLangPi	Citrullus lanatus	1702
SRR8751611	BingTangCui	Citrullus lanatus	1644
SRR8751608	CIT235	Citrullus lanatus	5152
SRR8751609	CIT46	Citrullus lanatus	5020
SRR8751614	ChengLan	Citrullus lanatus	1706
SRR8751574	DW14	Citrullus lanatus	1726
SRR8751575	DW15	Citrullus lanatus	2250
SRR8751572	DW18	Citrullus lanatus	2023
SRR8751573	DW24	Citrullus lanatus	2329
SRR8751570	DW25	Citrullus lanatus	2216
SRR8751540	DW28	Citrullus amarus	1925
SRR8751571	DW29	Citrullus lanatus	1723
SRR8751542	DW44	Citrullus amarus	1793
SRR8751541	DW47	Citrullus amarus	1707
SRR8751543	DW48	Citrullus amarus	1929
SRR8751581	DaXigua	Citrullus lanatus	1577
SRR8751530	DengKouZiGua	Citrullus lanatus	1383
SRR8751529	DingXinHong	Citrullus lanatus	1952
SRR8751553	DuNo.1	Citrullus lanatus	1875
SRR8751523	FLG	Citrullus lanatus	1718
SRR8751569	Feng21	Citrullus lanatus	1897
SRR8751589	GangPi	Citrullus lanatus	1505
SRR8751578	GaolanZiGua	Citrullus lanatus	1827
SRR8751536	Grif16135	Citrullus amarus	4227
SRR8751528	GuangZhouHuaPi	Citrullus lanatus	1766
SRR8751597	HeiYouPi	Citrullus lanatus	1366
SRR8751519	HongDeng	Citrullus lanatus	1731
SRR8751533	HongGuaZi	Citrullus lanatus	1436
SRR8751550	HongNo.1	Citrullus lanatus	1376
SRR8751535	JinBaoYin	Citrullus lanatus	1565
SRR8751610	Kang7S	Citrullus lanatus	1783
SRR8751557	KeLunSheng	Citrullus lanatus	1952
SRR8751596	LaMaGua	Citrullus lanatus	1804
SRR8751590	LanzhouHuaPi	Citrullus lanatus	1460
SRR8751594	LiPi	Citrullus lanatus	1197
SRR8751554	LianXiaoNo.1	Citrullus lanatus	1333
SRR8751551	LuoFeiLin	Citrullus lanatus	1544
SRR8751568	M5	Citrullus lanatus	1733
SRR8751546	MarketMedget	Citrullus lanatus	1685
SRR8751585	MeiHao	Citrullus lanatus	1373
SRR8751582	MeiLi	Citrullus lanatus	1411
SRR8751531	NingXiaHongZiGua	Citrullus lanatus	1635
SRR8751588	NingXianXiGua	Citrullus lanatus	1404
SRR8751548	PI169300	Citrullus lanatus	6342
SRR8751599	PI189225	Citrullus amarus	935
SRR8751579	PI189317	Citrullus lanatus	1443
SRR8751598	PI248774	Citrullus amarus	946
SRR8751605	PI255137	Citrullus amarus	1112
SRR8751602	PI271769	Citrullus amarus	1999
SRR8751539	PI296337	Citrullus amarus	4642
SRR8751601	PI296339	Citrullus amarus	1236
SRR8751544	PI386015	Citrullus colocynthis	2896
SRR8751545	PI388770	Citrullus colocynthis	2958
SRR8751587	PI481871	Citrullus lanatus	9332
SRR8751600	PI482246	Citrullus amarus	952
SRR8751566	PI482255	Citrullus lanatus	8330
SRR8751604	PI482322	Citrullus amarus	2244
SRR8751607	PI485579	Citrullus amarus	2259
SRR8751606	PI494817	Citrullus amarus	2319
SRR8751580	PI500301	Citrullus lanatus	1392
SRR8751586	PI505586	Citrullus lanatus	6637
SRR8751563	PI512395	Citrullus lanatus	6483
SRR8751537	PI525081	Citrullus amarus	13774
SRR8751538	PI525083	Citrullus amarus	14344
SRR8751603	PI542119	Citrullus amarus	1688
SRR8751567	PI635688	Citrullus lanatus	14365
SRR8751534	QiTouHuang	Citrullus lanatus	1390
SRR8751593	QiaErTaWuZi	Citrullus lanatus	1462
SRR8751549	QiongLu	Citrullus lanatus	1544
SRR8751584	RZ900	Citrullus lanatus	1972
SRR8751562	RZ901	Citrullus lanatus	1995
SRR8751612	SaShengNaiYouGua	Citrullus lanatus	1832
SRR8751547	SanSan	Citrullus lanatus	1440
SRR8751591	ShanxiHongZi	Citrullus lanatus	1412
SRR8751526	ShiBaTianZhao	Citrullus lanatus	1515
SRR8751560	ShiHongNo.1	Citrullus lanatus	2291
SRR8751561	ShiHongNo.2	Citrullus lanatus	1799
SRR8751583	SiLaFuPaiKa	Citrullus lanatus	1602
SRR8751559	T1f	Citrullus lanatus	1869
SRR8751595	TouXinHong	Citrullus lanatus	1554
SRR8751615	W1	Citrullus lanatus	1508
SRR8751613	WhiteWonder	Citrullus lanatus	1671
SRR8751565	XBF	Citrullus lanatus	1788
SRR8751525	XYXA	Citrullus lanatus	1878
SRR8751616	XiHua	Citrullus lanatus	1741
SRR8751592	XiaoZiGua	Citrullus lanatus	1337
SRR8751564	XiongYaLiNo.1	Citrullus lanatus	3984
SRR8751552	XuDaHe	Citrullus lanatus	1625
SRR8751524	ZhangYin	Citrullus lanatus	1800
SRR8751518	Zhe2S	Citrullus lanatus	1683
SRR8751577	ZhongShiHong	Citrullus lanatus	1479
SRR8751576	ZhongYuNo.9	Citrullus lanatus	1769
SRR8751522	ZhouZhiHong	Citrullus lanatus	1759
SRR8751558	jubilee	Citrullus lanatus	1352
SRR8751625	182M	Citrullus lanatus	4494
SRR8751630	213	Citrullus lanatus	4217
SRR8751642	74.5.1	Citrullus lanatus	1555
SRR8751618	92002	Citrullus lanatus	1601
SRR8751663	ABXi	Citrullus lanatus	1489
SRR8751643	Ai84002	Citrullus lanatus	2062
SRR8751629	B307	Citrullus lanatus	5216
SRR8751644	BushSugarBaby	Citrullus lanatus	4725
SRR8751710	C148	Citrullus lanatus	1391
SRR8751650	CalhounGray	Citrullus lanatus	7667
SRR8751714	ChangHui	Citrullus lanatus	1688
SRR8751681	ChangMiBao	Citrullus lanatus	1614
SRR8751626	DM	Citrullus lanatus	4250
SRR8751697	DW1	Citrullus lanatus	1978
SRR8751686	DW13	Citrullus lanatus	1965
SRR8751696	DW2	Citrullus lanatus	1803
SRR8751691	DW3	Citrullus lanatus	1765
SRR8751690	DW7	Citrullus lanatus	1966
SRR8751717	DaAnZiGua	Citrullus lanatus	1520
SRR8751619	DaHeBingQiLin	Citrullus lanatus	1533
SRR8751640	DaHongZi	Citrullus lanatus	1798
SRR8751715	DuNo.3	Citrullus lanatus	1564
SRR8751651	E0470	Citrullus lanatus	6062
SRR8751698	EDNo.2	Citrullus lanatus	2049
SRR8751702	FaHei	Citrullus lanatus	1499
SRR8751695	FlowerCK	Citrullus lanatus	1857
SRR8751694	FlowerMut	Citrullus lanatus	2271
SRR8751713	FuZhouGua	Citrullus lanatus	1665
SRR8751673	G5F	Citrullus lanatus	1544
SRR8751699	GYNO.6	Citrullus lanatus	6801
SRR8751709	Grif16376	Citrullus rehmii	3601
SRR8751674	GuiYinNo.6	Citrullus lanatus	1242
SRR8751684	HBJ	Citrullus lanatus	5906
SRR8751631	HF1	Citrullus lanatus	4748
SRR8751628	HuTuBiZaoShu1	Citrullus lanatus	1613
SRR8751636	HuaDongNo.26	Citrullus lanatus	1548
SRR8751669	HuangPiXiaoXiGua	Citrullus lanatus	1506
SRR8751622	JLF	Citrullus lanatus	5205
SRR8751638	JinLu	Citrullus lanatus	1572
SRR8751678	K5M	Citrullus lanatus	1691
SRR8751620	KWS	Citrullus lanatus	5307
SRR8751647	KaLaQiPa	Citrullus lanatus	1745
SRR8751667	KaiZaNo5.1	Citrullus lanatus	1732
SRR8751676	LaoErDaChangHei	Citrullus lanatus	1744
SRR8751712	LiuTiaoQing	Citrullus lanatus	1515
SRR8751665	LongMi	Citrullus lanatus	1763
SRR8751633	LvBeiLei	Citrullus lanatus	1766
SRR8751708	MaLingGua	Citrullus lanatus	1394
SRR8751700	MiMei	Citrullus lanatus	2076
SRR8751687	PI164248	Citrullus mucosospermus	774
SRR8751689	PI185635	Citrullus mucosospermus	1008
SRR8751692	PI186489	Citrullus mucosospermus	821
SRR8751688	PI186975	Citrullus mucosospermus	1143
SRR8751645	PI381740	Citrullus lanatus	1051
SRR8751656	PI482286	Citrullus amarus	6683
SRR8751658	PI482307	Citrullus amarus	4723
SRR8751659	PI482319	Citrullus amarus	8489
SRR8751661	PI482324	Citrullus amarus	4547
SRR8751657	PI482326	Citrullus amarus	1577
SRR8751660	PI482331	Citrullus amarus	5678
SRR8751693	PI490377	Citrullus mucosospermus	923
SRR8751683	PI494528	Citrullus mucosospermus	1247
SRR8751682	PI494530	Citrullus mucosospermus	1676
SRR8751653	PI505604	Citrullus amarus	2175
SRR8751652	PI512854	Citrullus amarus	2200
SRR8751649	PI525084	Citrullus lanatus	6428
SRR8751655	PI532666	Citrullus amarus	1277
SRR8751654	PI532667	Citrullus amarus	1360
SRR8751685	PI532738	Citrullus mucosospermus	1929
SRR8751648	PingHuXiGua	Citrullus lanatus	1361
SRR8751707	QiangHei	Citrullus lanatus	2234
SRR8751679	SBDHei	Citrullus lanatus	1850
SRR8751621	SZT	Citrullus lanatus	5511
SRR8751711	SanBaiGua	Citrullus lanatus	1367
SRR8751666	SuMiNo.1	Citrullus lanatus	1564
SRR8751627	T2	Citrullus lanatus	4815
SRR8751675	TaiGuChang	Citrullus lanatus	1597
SRR8751646	TuBaiPi	Citrullus lanatus	1771
SRR8751632	TuoPaKe	Citrullus lanatus	2020
SRR8751668	WuChaXiGua	Citrullus lanatus	1592
SRR8751677	XHBMB	Citrullus lanatus	11030
SRR8751670	XiangJiuShan	Citrullus lanatus	1711
SRR8751701	XiaoZiMiBao	Citrullus lanatus	1985
SRR8751664	XiaoZiNo.1	Citrullus lanatus	1450
SRR8751637	XiaoZiNo.4	Citrullus lanatus	1390
SRR8751671	Xiaoxigua.4	Citrullus lanatus	1336
SRR8751716	XinBai91.2	Citrullus lanatus	1482
SRR8751705	XinJiangNo.2	Citrullus lanatus	1702
SRR8751635	XinQing	Citrullus lanatus	1689
SRR8751704	XinXiLan	Citrullus lanatus	1613
SRR8751641	XingchengHong	Citrullus lanatus	1632
SRR8751680	YU8	Citrullus lanatus	1621
SRR8751624	YX	Citrullus lanatus	4605
SRR8751634	Yu4	Citrullus lanatus	1515
SRR8751639	YuMeiXiaoZi	Citrullus lanatus	1394
SRR8751703	ZhongNo.6	Citrullus lanatus	1346
SRR8751706	ZhongYu12.3	Citrullus lanatus	2084
SRR8751672	ZhongYuNo.10	Citrullus lanatus	1608
SRR8751662	ZhuXiaoHeiXiaoZi	Citrullus lanatus	1613
SRR8751740	14WDL100048	Citrullus lanatus	3517
SRR8751794	2000B57Ban	Citrullus lanatus	1495
SRR8751779	203Z	Citrullus lanatus	1988
SRR8751743	302	Citrullus lanatus	6787
SRR8751793	3301	Citrullus lanatus	1753
SRR8751787	790010	Citrullus lanatus	1980
SRR8751749	917	Citrullus lanatus	4077
SRR8751789	940	Citrullus lanatus	2110
SRR8751809	98R	Citrullus lanatus	9341
SRR8751799	AllSweet	Citrullus lanatus	2085
SRR8751772	ArkaManik	Citrullus lanatus	5041
SRR8751806	BYE	Citrullus lanatus	4370
SRR8751790	BaoGuan	Citrullus lanatus	2240
SRR8751803	BianliangNo.1	Citrullus lanatus	1428
SRR8751801	BlackStone	Citrullus lanatus	1458
SRR8751741	CIT249	Citrullus lanatus	7092
SRR8751808	CreamSaskatchewan	Citrullus lanatus	4163
SRR8751796	Dixielee	Citrullus lanatus	1796
SRR8751788	DongFangMeiJia	Citrullus lanatus	1355
SRR8751759	DuanMan	Citrullus lanatus	1653
SRR8751734	FuYangNo.1	Citrullus lanatus	1266
SRR8751784	G17AB	Citrullus lanatus	1775
SRR8751776	GDC	Citrullus lanatus	5363
SRR8751725	Grif16945	Citrullus ecirrhosus	3223
SRR8751807	HDZ	Citrullus lanatus	9058
SRR8751735	HeTaoWen	Citrullus lanatus	1384
SRR8751737	HeiPi	Citrullus lanatus	1495
SRR8751764	HuaLing	Citrullus lanatus	1270
SRR8751770	HuaPiGua	Citrullus lanatus	1394
SRR8751754	HuangJin	Citrullus lanatus	1574
SRR8751778	HuangXiaoLiS	Citrullus lanatus	1860
SRR8751758	HuangXiaoYu	Citrullus lanatus	1459
SRR8751795	HuoZhouNo.1	Citrullus lanatus	1622
SRR8751777	JC5F	Citrullus lanatus	9237
SRR8751742	JMF	Citrullus lanatus	5181
SRR8751745	JPDUANMAN	Citrullus lanatus	6479
SRR8751752	JXM	Citrullus lanatus	5346
SRR8751753	JYM	Citrullus lanatus	12621
SRR8751766	JiTouHei	Citrullus lanatus	1141
SRR8751729	JiZhuaGua	Citrullus lanatus	1326
SRR8751748	KH3.1	Citrullus lanatus	4433
SRR8751751	KLL	Citrullus lanatus	5018
SRR8751733	KaLaTaWuZi	Citrullus lanatus	1374
SRR8751730	KuiKeTaWuZi	Citrullus lanatus	1347
SRR8751783	L600XuanChi	Citrullus lanatus	1717
SRR8751782	L600XuanWang	Citrullus lanatus	2196
SRR8751792	LCHF	Citrullus lanatus	1585
SRR8751762	LanZhouHeiPi	Citrullus lanatus	1277
SRR8751732	MaSiHe	Citrullus lanatus	1276
SRR8751719	MeiliTuoFuSiJi	Citrullus lanatus	1211
SRR8751800	Moxige74	Citrullus lanatus	1370
SRR8751798	Mpamophbiu	Citrullus lanatus	1920
SRR8751744	NongChong	Citrullus lanatus	1444
SRR8751816	PI248178	Citrullus mucosospermus	1160
SRR8751721	PI249010	Citrullus lanatus	1624
SRR8751723	PI288522	Citrullus lanatus	974
SRR8751760	PI307750	Citrullus lanatus	1709
SRR8751727	PI432337	Citrullus colocynthis	3167
SRR8751815	PI457916	Citrullus mucosospermus	13966
SRR8751804	PI482378	Citrullus lanatus	4681
SRR8751810	PI490381	Citrullus mucosospermus	1641
SRR8751738	PI532722	Citrullus mucosospermus	1575
SRR8751812	PI532726	Citrullus mucosospermus	1679
SRR8751811	PI532732	Citrullus mucosospermus	1587
SRR8751724	PI549161	Citrullus colocynthis	3426
SRR8751814	PI559997	Citrullus mucosospermus	1600
SRR8751813	PI560014	Citrullus mucosospermus	1729
SRR8751817	PI596694	Citrullus naudinianus	40534
SRR8751726	PI652554	Citrullus colocynthis	3673
SRR8751750	Pencil	Citrullus lanatus	5040
SRR8751791	QiLinWang	Citrullus lanatus	1518
SRR8751765	QingBaoJin	Citrullus lanatus	1210
SRR8751746	SSDL	Citrullus lanatus	4693
SRR8751775	SSSugarlee	Citrullus lanatus	9685
SRR8751767	ShanxiBai	Citrullus lanatus	1216
SRR8751797	Smokylee	Citrullus lanatus	1548
SRR8751781	Su5YY	Citrullus lanatus	2266
SRR8751728	SuXianXiaoZi	Citrullus lanatus	1518
SRR8751761	SugarBaby	Citrullus lanatus	7156
SRR8751718	SulianNo.2	Citrullus lanatus	1599
SRR8751720	Sy904304	Citrullus lanatus	2075
SRR8751774	TOMATOSEED	Citrullus lanatus	4512
SRR8751747	TS409	Citrullus lanatus	5470
SRR8751722	TS409MU	Citrullus lanatus	3231
SRR8751736	TaiLiHong	Citrullus lanatus	1406
SRR8751786	TangPaoDan	Citrullus lanatus	1420
SRR8751805	WDM	Citrullus lanatus	4548
SRR8751763	WeiShi	Citrullus lanatus	1428
SRR8751773	XMF	Citrullus lanatus	4295
SRR8751756	XiangXiaoGua	Citrullus lanatus	1785
SRR8751731	XiaoHongZi	Citrullus lanatus	1377
SRR8751780	XiaoJinTian	Citrullus lanatus	2060
SRR8751771	XiaoMaZi	Citrullus lanatus	1346
SRR8751757	XinDaHeNo.2	Citrullus lanatus	1709
SRR8751802	XiongYaLiNo.2	Citrullus lanatus	1478
SRR8751769	YanShiNo.1	Citrullus lanatus	1331
SRR8751755	YiNv	Citrullus lanatus	1538
SRR8751739	ZZJM	Citrullus lanatus	8303
SRR8751768	ZaoMiAi	Citrullus lanatus	1292
SRR8751785	Zhou8S	Citrullus lanatus	1769
SRR8751475	02d96	Citrullus lanatus	1437
SRR8751474	02d97	Citrullus lanatus	2629
SRR8751822	09WDL100972	Citrullus lanatus	3819
SRR8751821	10WDL102590	Citrullus lanatus	3379
SRR8751820	12WDL400639	Citrullus lanatus	3925
SRR8751819	14WDL101069	Citrullus lanatus	3296
SRR8751489	2001E.58	Citrullus lanatus	1525
SRR8751490	2002D80	Citrullus lanatus	1803
SRR8751491	2002S26	Citrullus lanatus	1598
SRR8751464	505	Citrullus lanatus	9835
SRR8751471	89S9	Citrullus lanatus	1819
SRR8751484	910000000	Citrullus lanatus	1689
SRR8751826	9904	Citrullus lanatus	2136
SRR8751507	ALaKeZiWai	Citrullus lanatus	1651
SRR8751509	AUSweetScarlet	Citrullus lanatus	4390
SRR8751499	BaiGuaZi	Citrullus lanatus	1799
SRR8751506	BanYeNo.1	Citrullus lanatus	1537
SRR8751505	BoErQiangSiJi	Citrullus lanatus	1455
SRR8751824	C2	Citrullus lanatus	7065
SRR8751511	CIT110	Citrullus lanatus	6384
SRR8751512	CIT112	Citrullus lanatus	6922
SRR8751510	CIT165	Citrullus lanatus	5263
SRR8751513	CIT268	Citrullus lanatus	6861
SRR8751842	CIT306	Citrullus lanatus	6196
SRR8751841	CIT66	Citrullus lanatus	7789
SRR8751853	CIT91	Citrullus colocynthis	4614
SRR8751494	CharlestonGray	Citrullus lanatus	1568
SRR8751836	DHZ	Citrullus lanatus	4918
SRR8751459	DW10	Citrullus lanatus	1795
SRR8751456	DW11	Citrullus lanatus	1774
SRR8751460	DW9	Citrullus lanatus	1825
SRR8751497	DaBanGuaZi	Citrullus lanatus	1491
SRR8751498	DaBanHongZiGua	Citrullus lanatus	1537
SRR8751476	DaHongLing	Citrullus lanatus	1832
SRR8751500	DaoXianHongZiGua	Citrullus lanatus	1850
SRR8751480	DaxingXiaoHuangRou	Citrullus lanatus	2118
SRR8751461	Duan117	Citrullus lanatus	1603
SRR8751466	Duan125ChangGuo	Citrullus lanatus	1883
SRR8751465	Duan126Hua	Citrullus lanatus	1926
SRR8751463	Duan127Lv	Citrullus lanatus	1996
SRR8751462	Duan128Huang	Citrullus lanatus	1785
SRR8751469	Dusx	Citrullus lanatus	1567
SRR8751457	HM	Citrullus lanatus	1947
SRR8751504	HeiShanRen	Citrullus lanatus	1348
SRR8751830	HongBaoShi	Citrullus lanatus	1866
SRR8751829	HongHua	Citrullus lanatus	1906
SRR8751828	JiangJun	Citrullus lanatus	3139
SRR8751827	Jin5Fu	Citrullus lanatus	2382
SRR8751473	JinLing2x	Citrullus lanatus	2042
SRR8751833	Jinzhou204	Citrullus lanatus	1996
SRR8751496	LangfangZiGua	Citrullus lanatus	1806
SRR8751483	LongMi104	Citrullus lanatus	1813
SRR8751458	LuoNingZaoShuGua	Citrullus lanatus	1859
SRR8751832	MeiLi2S	Citrullus lanatus	1847
SRR8751467	MoonAndStar	Citrullus lanatus	1482
SRR8751493	MoxigeHeiPi	Citrullus lanatus	1854
SRR8751840	PI164687	Citrullus lanatus	7410
SRR8751495	PI179878	Citrullus lanatus	5554
SRR8751852	PI195927	Citrullus colocynthis	1271
SRR8751851	PI220778	Citrullus colocynthis	3717
SRR8751837	PI254622	Citrullus lanatus	13131
SRR8751818	PI254740	Citrullus mucosospermus	8554
SRR8751843	PI270144	Citrullus lanatus	4947
SRR8751503	PI314148	Citrullus lanatus	1444
SRR8751849	PI374216	Citrullus colocynthis	1749
SRR8751502	PI379248	Citrullus lanatus	1871
SRR8751848	PI386014	Citrullus colocynthis	2257
SRR8751854	PI386019	Citrullus colocynthis	2236
SRR8751846	PI386024	Citrullus colocynthis	4014
SRR8751455	PI494532	Citrullus mucosospermus	993
SRR8751844	PI512404	Citrullus lanatus	7320
SRR8751850	PI525082	Citrullus colocynthis	2621
SRR8751847	PI537277	Citrullus colocynthis	1775
SRR8751845	PI537300	Citrullus colocynthis	3251
SRR8751485	PI632755	Citrullus rehmii	3274
SRR8751823	RussianNO.3	Citrullus lanatus	7186
SRR8751835	SANBAI	Citrullus lanatus	5508
SRR8751488	SanYi	Citrullus lanatus	1775
SRR8751839	ShouJinTiao	Citrullus lanatus	1984
SRR8751508	TDM	Citrullus lanatus	4664
SRR8751834	TaiGuHuaYuan	Citrullus lanatus	1676
SRR8751482	TeXiaoFengS	Citrullus lanatus	1784
SRR8751468	TenderGold	Citrullus lanatus	1442
SRR8751514	WCZ	Citrullus lanatus	4348
SRR8751470	XBM	Citrullus lanatus	1933
SRR8751831	XiChunXuan	Citrullus lanatus	1731
SRR8751453	XiaoHongYu	Citrullus lanatus	1729
SRR8751477	XiaoJinLanS	Citrullus lanatus	2031
SRR8751478	XiaoLanS	Citrullus lanatus	1677
SRR8751479	XiuLanS	Citrullus lanatus	1580
SRR8751454	YU18	Citrullus lanatus	2173
SRR8751838	YiXuan	Citrullus lanatus	1388
SRR8751825	YingPiNo.2	Citrullus lanatus	1769
SRR8751481	ZaoChunHongYuXuanChi	Citrullus lanatus	1909
SRR8751492	ZhengZhouYCL	Citrullus lanatus	1718
SRR8751486	ZhengzhouNo.1	Citrullus lanatus	1804
SRR8751472	ZhengzhouNo.3	Citrullus lanatus	1780
SRR8751501	ZhengzhouZiGua	Citrullus lanatus	1441
SRR8751487	ZhongYuNo.3	Citrullus lanatus	1500
SRR8751515	sugarbabyCan	Citrullus lanatus	1967
SRR8751516	DaHongTian	Citrullus lanatus	1553
SRR8751517	Mickylee	Citrullus lanatus	1977
