# Supplementary material for: Pan-genome of Citrullus genus highlights the extent of presence/absence variation during domestication and selection
Source: BMC Genomics. 2023 Jun 15;24:332. doi: 10.1186/s12864-023-09443-w (PMC10273549; doi:10.1186/s12864-023-09443-w)
Supplement: Supplementary file 3 — Additional file 3: Table S2. List of the SRA number of RNA-seq data used for gene structure annotation. [file 12864_2023_9443_MOESM3_ESM.xls]

## Sheet: Sheet1
BioProject	Run	size_MB	LibraryStrategy	ScientificName
PRJNA543725	SRR9117597	2510	RNA-Seq	Citrullus lanatus
PRJNA543725	SRR9117596	2622	RNA-Seq	Citrullus lanatus
PRJNA543725	SRR9117599	2750	RNA-Seq	Citrullus lanatus
PRJNA543725	SRR9117598	2421	RNA-Seq	Citrullus lanatus
PRJNA543725	SRR9117593	2642	RNA-Seq	Citrullus lanatus
PRJNA543725	SRR9117592	2709	RNA-Seq	Citrullus lanatus
PRJNA543725	SRR9117595	2733	RNA-Seq	Citrullus lanatus
PRJNA543725	SRR9117594	2539	RNA-Seq	Citrullus lanatus
PRJNA543725	SRR9117591	2398	RNA-Seq	Citrullus lanatus
PRJNA543725	SRR9117590	3002	RNA-Seq	Citrullus lanatus
PRJNA543725	SRR9117609	2503	RNA-Seq	Citrullus lanatus
PRJNA543725	SRR9117608	2424	RNA-Seq	Citrullus lanatus
PRJNA543725	SRR9117607	2483	RNA-Seq	Citrullus lanatus
PRJNA543725	SRR9117606	2336	RNA-Seq	Citrullus lanatus
PRJNA543725	SRR9117605	2158	RNA-Seq	Citrullus lanatus
PRJNA543725	SRR9117604	2579	RNA-Seq	Citrullus lanatus
PRJNA543725	SRR9117603	2536	RNA-Seq	Citrullus lanatus
PRJNA543725	SRR9117602	3521	RNA-Seq	Citrullus lanatus
PRJNA543725	SRR9117601	2334	RNA-Seq	Citrullus lanatus
PRJNA543725	SRR9117600	2841	RNA-Seq	Citrullus lanatus
PRJNA543725	SRR9117588	2707	RNA-Seq	Citrullus lanatus
PRJNA543725	SRR9117589	2634	RNA-Seq	Citrullus lanatus
PRJNA543725	SRR9117586	2745	RNA-Seq	Citrullus lanatus
PRJNA543725	SRR9117587	2576	RNA-Seq	Citrullus lanatus
PRJNA422970	SRR6389286	3230	RNA-Seq	Citrullus lanatus
PRJNA422970	SRR6389279	3656	RNA-Seq	Citrullus lanatus
PRJNA422970	SRR6389278	3139	RNA-Seq	Citrullus lanatus
PRJNA422970	SRR6389283	3168	RNA-Seq	Citrullus lanatus
PRJNA422970	SRR6389282	3299	RNA-Seq	Citrullus lanatus
PRJNA422970	SRR6389289	2825	RNA-Seq	Citrullus lanatus
PRJNA422970	SRR6389287	3091	RNA-Seq	Citrullus lanatus
PRJNA422970	SRR6389285	3121	RNA-Seq	Citrullus lanatus
PRJNA422970	SRR6389284	3081	RNA-Seq	Citrullus lanatus
PRJNA422970	SRR6389281	3034	RNA-Seq	Citrullus lanatus
PRJNA422970	SRR6389280	2862	RNA-Seq	Citrullus lanatus
PRJNA422970	SRR6389288	3249	RNA-Seq	Citrullus lanatus
PRJNA504354	SRR8177417	2698	RNA-Seq	Citrullus lanatus
PRJNA504354	SRR8177418	2764	RNA-Seq	Citrullus lanatus
PRJNA504354	SRR8177415	2386	RNA-Seq	Citrullus lanatus
PRJNA504354	SRR8177416	2797	RNA-Seq	Citrullus lanatus
PRJNA504354	SRR8177413	2762	RNA-Seq	Citrullus lanatus
PRJNA504354	SRR8177414	2859	RNA-Seq	Citrullus lanatus
PRJNA504354	SRR8177411	2762	RNA-Seq	Citrullus lanatus
PRJNA504354	SRR8177412	2380	RNA-Seq	Citrullus lanatus
PRJNA504354	SRR8177409	2856	RNA-Seq	Citrullus lanatus
PRJNA504354	SRR8177410	2800	RNA-Seq	Citrullus lanatus
PRJNA504354	SRR8177425	2736	RNA-Seq	Citrullus lanatus
PRJNA504354	SRR8177426	2682	RNA-Seq	Citrullus lanatus
PRJNA504354	SRR8177423	2699	RNA-Seq	Citrullus lanatus
PRJNA504354	SRR8177424	2963	RNA-Seq	Citrullus lanatus
PRJNA504354	SRR8177421	2720	RNA-Seq	Citrullus lanatus
PRJNA504354	SRR8177422	2440	RNA-Seq	Citrullus lanatus
PRJNA504354	SRR8177419	2837	RNA-Seq	Citrullus lanatus
PRJNA504354	SRR8177420	3078	RNA-Seq	Citrullus lanatus
PRJNA549842	SRR9593753	978	RNA-Seq	Citrullus lanatus
PRJNA549842	SRR9593752	1047	RNA-Seq	Citrullus lanatus
PRJNA549842	SRR9593751	1015	RNA-Seq	Citrullus lanatus
PRJNA549842	SRR9593750	1091	RNA-Seq	Citrullus lanatus
PRJNA549842	SRR9593749	865	RNA-Seq	Citrullus lanatus
PRJNA549842	SRR9593748	935	RNA-Seq	Citrullus lanatus
PRJNA549842	SRR9593747	905	RNA-Seq	Citrullus lanatus
PRJNA549842	SRR9593746	965	RNA-Seq	Citrullus lanatus
PRJNA549842	SRR9593745	990	RNA-Seq	Citrullus lanatus
PRJNA549842	SRR9593744	1060	RNA-Seq	Citrullus lanatus
PRJNA549842	SRR9593759	912	RNA-Seq	Citrullus lanatus
PRJNA549842	SRR9593758	980	RNA-Seq	Citrullus lanatus
PRJNA549842	SRR9593761	973	RNA-Seq	Citrullus lanatus
PRJNA549842	SRR9593760	1037	RNA-Seq	Citrullus lanatus
PRJNA549842	SRR9593755	892	RNA-Seq	Citrullus lanatus
PRJNA549842	SRR9593754	950	RNA-Seq	Citrullus lanatus
PRJNA549842	SRR9593757	1038	RNA-Seq	Citrullus lanatus
PRJNA549842	SRR9593756	1128	RNA-Seq	Citrullus lanatus
PRJNA549842	SRR9593765	1149	RNA-Seq	Citrullus lanatus
PRJNA549842	SRR9593764	1256	RNA-Seq	Citrullus lanatus
PRJNA549842	SRR9593736	1021	RNA-Seq	Citrullus lanatus
PRJNA549842	SRR9593737	1120	RNA-Seq	Citrullus lanatus
PRJNA549842	SRR9593738	1017	RNA-Seq	Citrullus lanatus
PRJNA549842	SRR9593739	1099	RNA-Seq	Citrullus lanatus
PRJNA549842	SRR9593740	1010	RNA-Seq	Citrullus lanatus
PRJNA549842	SRR9593741	1099	RNA-Seq	Citrullus lanatus
PRJNA549842	SRR9593742	1043	RNA-Seq	Citrullus lanatus
PRJNA549842	SRR9593743	1139	RNA-Seq	Citrullus lanatus
PRJNA549842	SRR9593734	1070	RNA-Seq	Citrullus lanatus
PRJNA549842	SRR9593735	1161	RNA-Seq	Citrullus lanatus
PRJNA549842	SRR9593767	1014	RNA-Seq	Citrullus lanatus
PRJNA549842	SRR9593766	1104	RNA-Seq	Citrullus lanatus
PRJNA549842	SRR9593768	1051	RNA-Seq	Citrullus lanatus
PRJNA549842	SRR9593769	1134	RNA-Seq	Citrullus lanatus
PRJNA549842	SRR9593763	1109	RNA-Seq	Citrullus lanatus
PRJNA549842	SRR9593762	1204	RNA-Seq	Citrullus lanatus
