# Supplementary material for: Pan-genome of Citrullus genus highlights the extent of presence/absence variation during domestication and selection
Source: BMC Genomics. 2023 Jun 15;24:332. doi: 10.1186/s12864-023-09443-w (PMC10273549; doi:10.1186/s12864-023-09443-w)
Supplement: Supplementary file 4 — Additional file 4: Table S3. The result of PAV selection analysis between CL-cultivar and CM. [file 12864_2023_9443_MOESM4_ESM.xlsx]

## Sheet: CL-cultivar_CM.info
Gene	NR:Seq-id	NR:Score	NR:Evalue	NR:Description	NT:Seq-id	NT:Score	NT:Evalue	NT:Description	Uniprot:UniProtKB-AC	Uniprot:Score	Uniprot:Evalue	Uniprot:Description	COG:gene	COG:Score	COG:Eval	COG:num	Pfam:pfam_ID	Pfam:pfam_Name	Pfam:pfam_Description	GO:biological_process	GO:cellular_component	GO:molecular_function	KEGG:KO	KEGG:Description
Cla-novelgene-2246	XP_004149257.1	733	4.74e-98	XP_004149257.1 PREDICTED: CEN-like protein 2 [Cucumis sativus]	XM_008460360.2	361	0	1	Q9XH43	226	1e-73	CEN-like protein 2	.	.	.	.	pfam01161	PBP	Phosphatidylethanolamine-binding protein.	.	GO:0005737|cytoplasm;	.	.	.
Cla97C06G117170	XP_008460707.2	365	6.76e-44	XP_008460707.2 PREDICTED: late embryogenesis abundant protein 1 isoform X1 [Cucumis melo]	XM_017047099.1	138	3e-65	1	O49816	46.2	5e-06	Late embryogenesis abundant protein 1	.	.	.	.	pfam09552	RE_BstXI	BstXI restriction endonuclease. This family includes the BstXI (recognizes and cleaves CCANNNNN^NTGG) restriction endonuclease.	GO:0055114|oxidation-reduction process;GO:0009853|photorespiration;	GO:0016021|integral component of membrane;GO:0031966|mitochondrial membrane;GO:0005747|mitochondrial respiratory chain complex I;GO:0005739|mitochondrion;GO:0045271|respiratory chain complex I;	.	.	.
Cla97C03G061380	XP_011660226.1	699	1.59e-93	XP_011660226.1 PREDICTED: CRIB domain-containing protein RIC4 isoform X1 [Cucumis sativus]	XM_008445484.2	368	0	1	Q9FFD5	97.4	3e-24	CRIB domain-containing protein RIC4	.	.	.	.	pfam00786	PBD	P21-Rho-binding domain. Small domains that bind Cdc42p- and/or Rho-like small GTPases. Also known as the Cdc42/Rac interactive binding (CRIB).	GO:0010215|cellulose microfibril organization;GO:0051650|establishment of vesicle localization;GO:0007275|multicellular organismal development;GO:0009860|pollen tube growth;GO:0030833|regulation of actin filament polymerization;GO:0017157|regulation of exocytosis;GO:0040008|regulation of growth;	GO:0016324|apical plasma membrane;GO:0005886|plasma membrane;	.	.	.
Cla-novelgene-3900	XP_004137011.1	488	2.25e-60	XP_004137011.1 PREDICTED: transcription repressor MYB6-like [Cucumis sativus] KGN43573.1 hypothetical protein Csa_7G046120 [Cucumis sativus]	XM_004136963.2	229	6e-116	1	Q7XBH4	149	3e-44	Myb-related protein Myb4	ECU11g1690	75.5	3e-17	COG5147	pfam00249	Myb_DNA-binding	Myb-like DNA-binding domain. This family contains the DNA binding domains from Myb proteins, as well as the SANT domain family.	GO:0006355|regulation of transcription, DNA-templated;GO:0006351|transcription, DNA-templated;	GO:0005634|nucleus;	GO:0003677|DNA binding;	K09422	MYBP; myb proto-oncogene protein, plant
Cla-novelgene-1901	XP_008461058.1	489	2.97e-60	XP_008461058.1 PREDICTED: probable inactive 2-oxoglutarate-dependent dioxygenase AOP2 isoform X2 [Cucumis melo]	XM_008462836.2	222	7e-112	1	Q945B5	87.4	1e-19	2-oxoglutarate-dependent dioxygenase AOP2	.	.	.	.	pfam14226	DIOX_N	non-haem dioxygenase in morphine synthesis N-terminal. This is the highly conserved N-terminal region of proteins with 2-oxoglutarate/Fe(II)-dependent dioxygenase activity.	GO:0019761|glucosinolate biosynthetic process;	.	GO:0046872|metal ion binding;GO:0016706|oxidoreductase activity, acting on paired donors, with incorporation or reduction of molecular oxygen, 2-oxoglutarate as one donor, and incorporation of one atom each of oxygen into both donors;	.	.
Cla97C04G069080	.	.	.	.	LN713262.1	60	3e-22	1	.	.	.	.	.	.	.	.	pfam05773	RWD	RWD domain. This domain was identified in WD40 repeat proteins and Ring finger domain proteins. The function of this domain is unknown. GCN2 is the alpha-subunit of the only translation initiation factor (eIF2 alpha) kinase that appears in all eukaryotes. Its function requires an interaction with GCN1 via the domain at its N-terminus, which is termed the RWD domain after three major RWD-containin…	.	.	.	.	.
Cla-novelgene-2243	XP_011659746.1	1631	0	XP_011659746.1 PREDICTED: acetylajmalan esterase-like [Cucumis sativus]	XM_017047941.1	597	0	1	Q9LZB2	284	1e-91	GDSL esterase/lipase At5g03980	.	.	.	.	pfam00657	Lipase_GDSL	GDSL-like Lipase/Acylhydrolase.	GO:0016042|lipid catabolic process;	GO:0005576|extracellular region;	GO:0016788|hydrolase activity, acting on ester bonds;	.	.
Cla-novelgene-757	NP_001267679.1	334	3.63e-37	NP_001267679.1 salicylate O-methyltransferase-like [Cucumis sativus] BAB84353.1 S-adenosyl-L-methionine:salicylic acid calboxyl methyltransferase-like protein [Cucumis sativus] KGN48852.1 hypothetical protein Csa_6G503370 [Cucumis sativus]	NM_001280750.1	118	3e-54	1	Q9SPV4	65.9	1e-12	Salicylate carboxymethyltransferase	.	.	.	.	pfam03492	Methyltransf_7	SAM dependent carboxyl methyltransferase. This family of plant methyltransferases contains enzymes that act on a variety of substrates including salicylic acid, jasmonic acid and 7-Methylxanthine. Caffeine is synthesized through sequential three-step methylation of xanthine derivatives at positions 7-N, 3-N, and 1-N. The protein 7-methylxanthine methyltransferase (designated as CaMXMT) catalyzes …	.	.	GO:0046872|metal ion binding;GO:0008168|methyltransferase activity;	.	.
Cla-novelgene-2516	XP_008459705.1	722	2.54e-95	XP_008459705.1 PREDICTED: transcription factor MYB59-like [Cucumis melo]	XM_008461483.2	356	0	1	Q4JL84	159	3e-46	Transcription factor MYB59	ECU11g1690	109	5e-28	COG5147	pfam00249	Myb_DNA-binding	Myb-like DNA-binding domain. This family contains the DNA binding domains from Myb proteins, as well as the SANT domain family.	GO:0046686|response to cadmium ion;GO:0010200|response to chitin;GO:0009723|response to ethylene;GO:0009739|response to gibberellin;GO:0009753|response to jasmonic acid;GO:0009751|response to salicylic acid;GO:0006351|transcription, DNA-templated;	GO:0005634|nucleus;	GO:0003677|DNA binding;GO:0003700|transcription factor activity, sequence-specific DNA binding;	K09422	MYBP; myb proto-oncogene protein, plant
Cla-novelgene-3741	XP_011650729.1	486	1.02e-55	XP_011650729.1 PREDICTED: exocyst complex component SEC10 [Cucumis sativus] XP_011650730.1 PREDICTED: exocyst complex component SEC10 [Cucumis sativus] KGN56483.1 hypothetical protein Csa_3G121590 [Cucumis sativus]	XM_011652428.1	258	7e-132	1	Q8RVQ5	101	7e-24	Exocyst complex component SEC10	.	.	.	.	pfam04288	MukE	MukE-like family. Bacterial protein involved in chromosome partitioning, MukE	GO:0060321|acceptance of pollen;GO:0042384|cilium assembly;GO:0006887|exocytosis;GO:0048278|vesicle docking;	GO:0000145|exocyst;GO:0016020|membrane;GO:0005886|plasma membrane;GO:0009506|plasmodesma;	.	.	.
Cla-novelgene-10	XP_011660312.1	735	1.81e-96	XP_011660312.1 PREDICTED: protein PHLOEM PROTEIN 2-LIKE A9-like [Cucumis sativus] KGN66884.1 hypothetical protein Csa_1G703570 [Cucumis sativus]	XM_011662010.1	324	4e-168	1	Q9SA16	139	2e-38	Protein PHLOEM PROTEIN 2-LIKE A9	.	.	.	.	pfam14299	PP2	Phloem protein 2. Phloem protein 2 (PP2) is one of the most abundant and enigmatic proteins in the phloem sap. PP2 is translocated in the assimilate stream where its lectin activity or RNA-binding properties can exert effects over long distances.	.	.	GO:0030246|carbohydrate binding;	.	.
Cla-novelgene-32	XP_008461687.1	361	2.62e-44	XP_008461687.1 PREDICTED: uncharacterized protein LOC103500229 [Cucumis melo]	XM_008463465.2	223	1e-112	1	.	.	.	.	.	.	.	.	pfam08137	DVL	DVL family. This family consists of the DVL family of proteins. In a gain-of-function genetic screen for genes that influence fruit development in Arabidopsis, DEVIL (DVL) gene was identified. DVL is a small protein and overexpression of the protein results in pleiotropic phenotypes featured by shortened stature, rounder rosette leaves, clustered inflorescences, shortened pedicles, and siliques w…	.	.	.	.	.
Cla-novelgene-238	XP_011652397.1	1198	2.71e-161	XP_011652397.1 PREDICTED: cytochrome P450 CYP82D47-like [Cucumis sativus]	XM_008466547.2	319	2e-165	1	O49858	258	1e-79	Cytochrome P450 82A3	.	.	.	.	pfam00067	p450	Cytochrome P450. Cytochrome P450s are haem-thiolate proteins involved in the oxidative degradation of various compounds. They are particularly well known for their role in the degradation of environmental toxins and mutagens. They can be divided into 4 classes, according to the method by which electrons from NAD(P)H are delivered to the catalytic site. Sequence conservation is relatively low with…	GO:0044550|secondary metabolite biosynthetic process;	GO:0016020|membrane;	GO:0020037|heme binding;GO:0005506|iron ion binding;GO:0016709|oxidoreductase activity, acting on paired donors, with incorporation or reduction of molecular oxygen, NAD(P)H as one donor, and incorporation of one atom of oxygen;	.	.
Cla-novelgene-3479	XP_008456580.1	620	3.01e-81	XP_008456580.1 PREDICTED: RING-H2 finger protein ATL8-like [Cucumis melo]	XM_008458358.2	309	3e-160	1	Q9SN28	77.4	1e-16	RING-H2 finger protein ATL7	ECU07g0330	52.4	5e-08	COG5540	pfam13639	zf-RING_2	Ring finger domain.	GO:0016567|protein ubiquitination;	GO:0016021|integral component of membrane;	GO:0008270|zinc ion binding;	K19039	ATL7_58_59; E3 ubiquitin-protein ligase ATL7/58/59 [EC:2.3.2.27]
Cla-novelgene-1039	.	.	.	.	.	.	.	.	.	.	.	.	.	.	.	.	pfam15146	FANCAA	Fanconi anemia-associated. This family of proteins plays a role in the Fanconi anemia-associated DNA damage response.	.	.	.	.	.
Cla-novelgene-3174	XP_004147921.1	418	2.14e-48	XP_004147921.1 PREDICTED: zinc finger CCCH domain-containing protein 25 [Cucumis sativus] KGN54364.1 hypothetical protein Csa_4G308540 [Cucumis sativus]	XM_008451009.2	151	2e-72	1	Q9SD61	142	1e-39	Zinc finger CCCH domain-containing protein 42	.	.	.	.	pfam00076	RRM_1	RNA recognition motif. (a.k.a. RRM, RBD, or RNP domain). The RRM motif is probably diagnostic of an RNA binding protein. RRMs are found in a variety of RNA binding proteins, including various hnRNP proteins, proteins implicated in regulation of alternative splicing, and protein components of snRNPs. The motif also appears in a few single stranded DNA binding proteins. The RRM structure consists o…	GO:0006406|mRNA export from nucleus;GO:0000398|mRNA splicing, via spliceosome;	GO:0071013|catalytic step 2 spliceosome;GO:0016607|nuclear speck;GO:0071011|precatalytic spliceosome;GO:0070274|RES complex;GO:0005686|U2 snRNP;	GO:0003677|DNA binding;GO:0046872|metal ion binding;GO:0000166|nucleotide binding;GO:0003723|RNA binding;	K13107	RBMX2, IST3; RNA-binding motif protein, X-linked 2
Cla-novelgene-5786	XP_011654334.1	1371	0	XP_011654334.1 PREDICTED: probable polygalacturonase At3g15720 [Cucumis sativus] KGN53196.1 hypothetical protein Csa_4G025750 [Cucumis sativus]	XM_011656032.1	484	0	1	Q9LW07	275	2e-86	Probable polygalacturonase At3g15720	CAC0355	83.2	9e-17	COG5434	pfam00295	Glyco_hydro_28	Glycosyl hydrolases family 28. Glycosyl hydrolase family 28 includes polygalacturonase EC:3.2.1.15 as well as rhamnogalacturonase A(RGase A), EC:3.2.1.-. These enzymes are important in cell wall metabolism.	GO:0005975|carbohydrate metabolic process;GO:0071555|cell wall organization;	GO:0031225|anchored component of membrane;GO:0046658|anchored component of plasma membrane;GO:0005576|extracellular region;GO:0009505|plant-type cell wall;	GO:0004650|polygalacturonase activity;	K01184	E3.2.1.15; polygalacturonase [EC:3.2.1.15]
Cla-novelgene-2840	KGN59969.1	349	5.43e-40	KGN59969.1 hypothetical protein Csa_3G857590 [Cucumis sativus]	.	.	.	.	F4HQX1	72.8	9e-14	Jacalin-related lectin 3	.	.	.	.	pfam01419	Jacalin	Jacalin-like lectin domain. Proteins containing this domain are lectins. It is found in 1 to 6 copies in these proteins. The domain is also found in the animal prostatic spermine-binding protein.	.	.	GO:0030246|carbohydrate binding;	.	.
Cla97C00G000510	KGN54209.1	278	6.22e-29	KGN54209.1 hypothetical protein Csa_4G293190 [Cucumis sativus]	XM_008449164.2	150	4e-72	1	.	.	.	.	.	.	.	.	pfam08578	DUF1765	Protein of unknown function (DUF1765). This region represents a conserved region found in hypothetical proteins from fungi, mycetozoa and entamoebidae.	.	.	.	.	.
Cla-novelgene-2728	KGN50541.1	972	1.51e-130	KGN50541.1 hypothetical protein Csa_5G181480 [Cucumis sativus]	LN713264.1	398	0	1	P52409	229	3e-71	Glucan endo-1,3-beta-glucosidase	.	.	.	.	pfam00332	Glyco_hydro_17	Glycosyl hydrolases family 17.	GO:0005975|carbohydrate metabolic process;GO:0006952|defense response;	.	GO:0042973|glucan endo-1,3-beta-D-glucosidase activity;	.	.
Cla-novelgene-2672	XP_011659828.1	777	1.14e-104	XP_011659828.1 PREDICTED: putative invertase inhibitor [Cucumis sativus] KGN66046.1 hypothetical protein Csa_1G569235 [Cucumis sativus]	XM_011661526.1	351	0	1	P83326	80.9	1e-17	Pectinesterase inhibitor	.	.	.	.	pfam04043	PMEI	Plant invertase/pectin methylesterase inhibitor. This domain inhibits pectin methylesterases (PMEs) and invertases through formation of a non-covalent 1:1 complex. It has been implicated in the regulation of fruit development, carbohydrate metabolism and cell wall extension. It may also be involved in inhibiting microbial pathogen PMEs. It has been observed that it is often expressed as a large i…	.	GO:0005737|cytoplasm;	GO:0004857|enzyme inhibitor activity;	.	.
Cla-novelgene-2667	XP_004135760.1	983	7.23e-135	XP_004135760.1 PREDICTED: agamous-like MADS-box protein AGL80 [Cucumis sativus] KGN65990.1 hypothetical protein Csa_1G560740 [Cucumis sativus]	XM_008452291.2	429	0	1	Q9FJK3	204	8e-63	Agamous-like MADS-box protein AGL80	ECU07g1740	48.5	3e-06	COG5068	pfam00319	SRF-TF	SRF-type transcription factor (DNA-binding and dimerization domain).	GO:0045944|positive regulation of transcription from RNA polymerase II promoter;GO:0006351|transcription, DNA-templated;	GO:0005634|nucleus;GO:0043078|polar nucleus;	GO:0000987|core promoter proximal region sequence-specific DNA binding;GO:0000982|transcription factor activity, RNA polymerase II core promoter proximal region sequence-specific binding;GO:0003700|transcription factor activity, sequence-specific DNA binding;	.	.
Cla-novelgene-5109	XP_008456265.1	2379	0	XP_008456265.1 PREDICTED: protein ACCELERATED CELL DEATH 6-like [Cucumis melo]	XM_008458043.2	1027	0	1	Q6AWW5	107	4e-23	Ankyrin repeat-containing protein At5g02620	all2748	63.2	1e-09	COG0666	pfam13962	PGG	Domain of unknown function. The PGG domain is named for the highly conserved sequence motif found at the startt of the domain. The function is not known.	.	GO:0005783|endoplasmic reticulum;GO:0016021|integral component of membrane;GO:0005886|plasma membrane;	.	.	.
Cla-novelgene-4645	XP_004142960.1	334	2.38e-36	XP_004142960.1 PREDICTED: vignain-like [Cucumis sativus] KGN62334.1 hypothetical protein Csa_2G349680 [Cucumis sativus]	.	.	.	.	Q9STL5	110	4e-28	KDEL-tailed cysteine endopeptidase CEP3	.	.	.	.	pfam08246	Inhibitor_I29	Cathepsin propeptide inhibitor domain (I29). This domain is found at the N-terminus of some C1 peptidases such as Cathepsin L where it acts as a propeptide. There are also a number of proteins that are composed solely of multiple copies of this domain such as the peptidase inhibitor salarin. This family is classified as I29 by MEROPS.	GO:0051603|proteolysis involved in cellular protein catabolic process;	GO:0005783|endoplasmic reticulum;GO:0005615|extracellular space;GO:0005764|lysosome;	GO:0004197|cysteine-type endopeptidase activity;	K16292	CEP, CYSEP; KDEL-tailed cysteine endopeptidase [EC:3.4.22.-]
Cla97C05G085560	XP_004134090.1	278	3.66e-32	XP_004134090.1 PREDICTED: glu S.griseus protease inhibitor-like [Cucumis sativus] KGN56904.1 hypothetical protein Csa_3G142960 [Cucumis sativus]	.	.	.	.	P24076	71.2	4e-16	Glu S.griseus protease inhibitor	.	.	.	.	pfam00280	potato_inhibit	Potato inhibitor I family.	GO:0009611|response to wounding;	.	GO:0004867|serine-type endopeptidase inhibitor activity;	.	.
Cla-novelgene-651	XP_011648517.1	601	2.02e-77	XP_011648517.1 PREDICTED: protein G1-like3 [Cucumis sativus]	LN713266.1	346	1e-180	1	Q9LMK2	227	2e-73	Protein LIGHT-DEPENDENT SHORT HYPOCOTYLS 6	.	.	.	.	pfam04852	DUF640	Protein of unknown function (DUF640). This family represents a conserved region found in plant proteins including Resistance protein-like protein.	GO:0009299|mRNA transcription;GO:0009886|post-embryonic morphogenesis;GO:0006355|regulation of transcription, DNA-templated;	GO:0005634|nucleus;	GO:0003677|DNA binding;	.	.
Cla-novelgene-4066	KGN45518.1	458	4.19e-53	KGN45518.1 hypothetical protein Csa_7G450750 [Cucumis sativus]	XM_008464123.2	306	2e-158	1	.	.	.	.	.	.	.	.	pfam00612	IQ	IQ calmodulin-binding motif. Calmodulin-binding motif.	.	.	.	.	.
Cla97C01G010730	XP_004140730.1	142	4.86e-10	XP_004140730.1 PREDICTED: NADH dehydrogenase [ubiquinone] iron-sulfur protein 1, mitochondrial [Cucumis sativus] KGN57464.1 hypothetical protein Csa_3G189850 [Cucumis sativus]	.	.	.	.	.	.	.	.	.	.	.	.	pfam01712	dNK	Deoxynucleoside kinase. This family consists of various deoxynucleoside kinases cytidine EC:2.7.1.74, guanosine EC:2.7.1.113, adenosine EC:2.7.1.76 and thymidine kinase EC:2.7.1.21 (which also phosphorylates deoxyuridine and deoxycytosine.) These enzymes catalyze the production of deoxynucleotide 5'-monophosphate from a deoxynucleoside. Using ATP and yielding ADP in the process.	.	.	.	.	.
Cla97C01G005840	AES68192.1	149	1.24e-12	AES68192.1 transmembrane protein, putative [Medicago truncatula]	LN713258.1	84	2e-35	1	.	.	.	.	.	.	.	.	pfam00223	PsaA_PsaB	Photosystem I psaA/psaB protein.	.	.	.	.	.
Cla-novelgene-2025	KGN49679.1	549	6.28e-71	KGN49679.1 hypothetical protein Csa_5G059150 [Cucumis sativus]	XM_008456634.1	327	4e-170	1	Q8L856	112	6e-29	Transmembrane ascorbate ferrireductase 1	.	.	.	.	pfam03188	Cytochrom_B561	Eukaryotic cytochrome b561. Cytochrome b561 is a secretory vesicle-specific electron transport protein. It is an integral membrane protein, that binds two heme groups non-covalently. This is a eukaryotic family. Members of the 'prokaryotic cytochrome b561' family can be found in Pfam: PF01292.	.	GO:0009507|chloroplast;GO:0016021|integral component of membrane;GO:0005774|vacuolar membrane;GO:0005773|vacuole;	GO:0046872|metal ion binding;GO:0016491|oxidoreductase activity;	K08360	CYB561; cytochrome b-561
Cla-novelgene-1610	XP_004151872.1	672	1.37e-89	XP_004151872.1 PREDICTED: uncharacterized protein LOC101212188 [Cucumis sativus] KGN63282.1 hypothetical protein Csa_2G423620 [Cucumis sativus]	XM_004151824.2	346	1e-180	1	.	.	.	.	.	.	.	.	pfam06749	DUF1218	Protein of unknown function (DUF1218). This family contains hypothetical plant proteins of unknown function. Family members contain a number of conserved cysteine residues.	.	.	.	.	.
Cla-novelgene-663	XP_008456076.1	861	2.22e-114	XP_008456076.1 PREDICTED: glutelin type-A 2-like [Cucumis melo]	XM_004151456.2	359	0	1	.	.	.	.	.	.	.	.	pfam00190	Cupin_1	Cupin. This family represents the conserved barrel domain of the 'cupin' superfamily ('cupa' is the Latin term for a small barrel). This family contains 11S and 7S plant seed storage proteins, and germins. Plant seed storage proteins provide the major nitrogen source for the developing plant.	.	.	.	.	.
Cla-novelgene-3594	XP_008450518.1	1208	2.26e-165	XP_008450518.1 PREDICTED: ATP-citrate synthase alpha chain protein 2 [Cucumis melo]	XM_008452296.2	631	0	1	Q2QNG7	446	2e-155	ATP-citrate synthase alpha chain protein 3	SPAC22A12.16	204	6e-61	COG0045	pfam16114	Citrate_bind	ATP citrate lyase citrate-binding. This is the citrate-binding domain of ATP citrate lyase. This domain has a Rossmann fold.	GO:0006085|acetyl-CoA biosynthetic process;GO:0006633|fatty acid biosynthetic process;	GO:0009346|citrate lyase complex;GO:0005829|cytosol;	GO:0005524|ATP binding;GO:0003878|ATP citrate synthase activity;	K01648	ACLY; ATP citrate (pro-S)-lyase [EC:2.3.3.8]
Cla97C10G185180	KGN48946.1	232	2.72e-21	KGN48946.1 hypothetical protein Csa_6G507200 [Cucumis sativus]	.	.	.	.	Q8RWR2	75.9	8e-15	La-related protein 1B	YCL037c	53.9	4e-08	COG5193	pfam05383	La	La domain. This presumed domain is found at the N-terminus of La RNA-binding proteins as well as other proteins. The function of this region is uncertain.	GO:0010150|leaf senescence;	GO:0005737|cytoplasm;GO:0005844|polysome;	GO:0003723|RNA binding;	K18757	LARP1; la-related protein 1
Cla-novelgene-6050	XP_011650548.1	1379	0	XP_011650548.1 PREDICTED: dihydroflavonol-4-reductase [Cucumis sativus]	XM_011652246.1	657	0	1	P51106	177	2e-50	Dihydroflavonol 4-reductase	SA0317	69.3	2e-12	COG0451	pfam01370	Epimerase	NAD dependent epimerase/dehydratase family. This family of proteins utilize NAD as a cofactor. The proteins in this family use nucleotide-sugar substrates for a variety of chemical reactions.	GO:0009718|anthocyanin-containing compound biosynthetic process;	.	GO:0050662|coenzyme binding;GO:0045552|dihydrokaempferol 4-reductase activity;	.	.
Cla-novelgene-5444	XP_008450254.1	418	1.42e-51	XP_008450254.1 PREDICTED: MLP-like protein 328 [Cucumis melo]	.	.	.	.	Q9ZVF3	79	1e-17	MLP-like protein 328	.	.	.	.	pfam00407	Bet_v_1	Pathogenesis-related protein Bet v I family. This family is named after Bet v 1, the major birch pollen allergen. This protein belongs to family 10 of plant pathogenesis-related proteins (PR-10), cytoplasmic proteins of 15-17 kd that are wide-spread among dicotyledonous plants. In recent years, a number of diverse plant proteins with low sequence similarity to Bet v 1 was identified. A classifica…	GO:0006952|defense response;GO:0009607|response to biotic stimulus;GO:0080184|response to phenylpropanoid;GO:0010043|response to zinc ion;GO:0010228|vegetative to reproductive phase transition of meristem;	GO:0005829|cytosol;	GO:0005507|copper ion binding;	.	.
Cla-novelgene-4787	NP_001315388.1	1710	0	NP_001315388.1 (+)-gamma-cadinene synthase-like [Cucumis melo] AJD19682.1 sesquiterpene synthase Tps1 [Cucumis melo]	NM_001328459.1	611	0	1	B2KSJ5	555	0	(+)-gamma-cadinene synthase	.	.	.	.	pfam03936	Terpene_synth_C	Terpene synthase family, metal binding domain. It has been suggested that this gene family be designated tps (for terpene synthase). It has been split into six subgroups on the basis of phylogeny, called tpsa-tpsf. tpsa includes vetispiridiene synthase, 5-epi- aristolochene synthase, and (+)-delta-cadinene synthase. tpsb includes (-)-limonene synthase. tpsc includes kaurene synthase A. tpsd inclu…	GO:0045338|farnesyl diphosphate metabolic process;GO:0051762|sesquiterpene biosynthetic process;GO:0016114|terpenoid biosynthetic process;	GO:0005737|cytoplasm;	GO:0047461|(+)-delta-cadinene synthase activity;GO:0000287|magnesium ion binding;GO:0010334|sesquiterpene synthase activity;	.	.
Cla-novelgene-2873	XP_016902348.1	902	2.2e-123	XP_016902348.1 PREDICTED: BAG family molecular chaperone regulator 5, mitochondrial [Cucumis melo]	XM_017046859.1	394	0	1	O65373	228	7e-74	BAG family molecular chaperone regulator 5, mitochondrial	.	.	.	.	pfam02179	BAG	BAG domain. Domain present in Hsp70 regulators.	.	GO:0005739|mitochondrion;	.	.	.
Cla-novelgene-463	XP_008464213.1	1053	9.63e-138	XP_008464213.1 PREDICTED: pyruvate decarboxylase 1-like [Cucumis melo]	XM_008465991.2	279	4e-143	1	A2Y5L9	374	1e-123	Pyruvate decarboxylase 1	SPAC186.09	215	2e-63	COG3961	pfam00205	TPP_enzyme_M	Thiamine pyrophosphate enzyme, central domain. The central domain of TPP enzymes contains a 2-fold Rossman fold.	.	.	GO:0000287|magnesium ion binding;GO:0004737|pyruvate decarboxylase activity;GO:0030976|thiamine pyrophosphate binding;	.	.
Cla-novelgene-4326	XP_008452848.1	524	7.95e-63	XP_008452848.1 PREDICTED: phospholipase D Z-like [Cucumis melo]	XM_008454626.2	318	4e-165	1	.	.	.	.	.	.	.	.	pfam07762	DUF1618	Protein of unknown function (DUF1618). The members of this family are mainly hypothetical proteins expressed by Oryza sativa.	.	.	.	.	.
Cla97C06G125070	.	.	.	.	.	.	.	.	.	.	.	.	.	.	.	.	pfam11361	DUF3159	Protein of unknown function (DUF3159). Some members in this family of proteins with unknown function are annotated as membrane proteins however this cannot be confirmed. Currently this family of proteins has no known function.	.	.	.	.	.
Cla97C11G207870	XP_011093804.1	401	2.66e-49	XP_011093804.1 protein ELF4-LIKE 3 [Sesamum indicum] XP_011093805.1 protein ELF4-LIKE 3 [Sesamum indicum] XP_011093806.1 protein ELF4-LIKE 3 [Sesamum indicum] XP_020553692.1 protein ELF4-LIKE 3 [Sesamum indicum]	XM_015305600.1	76	1e-30	1	Q8S8F5	134	2e-39	Protein ELF4-LIKE 3	.	.	.	.	pfam07011	DUF1313	Protein of unknown function (DUF1313). This family consists of several hypothetical plant proteins of around 100 residues in length. The function of this family is unknown.	GO:0048511|rhythmic process;	GO:0005634|nucleus;	GO:0042803|protein homodimerization activity;	.	.
Cla97C07G139600	XP_008454250.1	559	8.12e-73	XP_008454250.1 PREDICTED: uncharacterized RNA-binding protein C17H9.04c-like [Cucumis melo]	XR_001763241.1	336	4e-175	1	.	.	.	.	.	.	.	.	pfam00641	zf-RanBP	Zn-finger in Ran binding protein and others.	.	.	.	.	.
Cla97C09G165340	.	.	.	.	LN713255.1	117	1e-53	1	.	.	.	.	.	.	.	.	pfam13965	SID-1_RNA_chan	dsRNA-gated channel SID-1. This is a family of proteins that are transmembrane dsRNA-gated channels. They passively transport dsRNA into cells and do not act as ATP-dependent pumps. They are required for systemic RNA interference. This family of proteins belong to the CREST superfamily, which are distantly related to GPCRs.	.	.	.	.	.
Cla97C01G006340	XP_008467159.1	717	4.4e-94	XP_008467159.1 PREDICTED: homeobox-leucine zipper protein HOX3-like [Cucumis melo]	XM_011657166.1	339	1e-176	1	Q8S9N6	213	2e-66	Homeobox-leucine zipper protein ATHB-17	ECU03g1170	47.8	6e-06	COG5576	pfam00046	Homeobox	Homeobox domain.	GO:0006351|transcription, DNA-templated;	GO:0005634|nucleus;	GO:0043565|sequence-specific DNA binding;GO:0003700|transcription factor activity, sequence-specific DNA binding;	K09338	HD-ZIP; homeobox-leucine zipper protein
Cla97C10G202130	XP_008442826.1	132	5.18e-10	XP_008442826.1 PREDICTED: protein LITTLE ZIPPER 4 [Cucumis melo] XP_008442827.1 PREDICTED: protein LITTLE ZIPPER 4 [Cucumis melo] XP_011652008.1 PREDICTED: uncharacterized protein LOC101207121 [Cucumis sativus] KGN59119.1 hypothetical protein Csa_3G776310 [Cucumis sativus]	XM_008444605.2	183	2e-90	1	Q56WL5	48.9	8e-08	Protein LITTLE ZIPPER 4	.	.	.	.	pfam09726	Macoilin	Macoilin family. The Macoilin proteins has an N-terminal portion that is composed of 5 trasnmembrane helices, followed by a C-terminal coiled-coil region. Macoilin is a highly conserved protein present in eukaryotes. Macoilin appears to be found in the ER and be involved in the function of neurons.	GO:0006355|regulation of transcription, DNA-templated;GO:0006351|transcription, DNA-templated;	.	.	.	.
Cla97C05G102610	.	.	.	.	.	.	.	.	.	.	.	.	.	.	.	.	pfam09586	YfhO	Bacterial membrane protein YfhO. This protein is a conserved membrane protein. The yfhO gene is transcribed in Difco sporulation medium and the transcription is affected by the YvrGHb two-component system. Some members of this family have been annotated as glycosyl transferases of the PMT family.	.	.	.	.	.
Cla97C07G141930	.	.	.	.	.	.	.	.	.	.	.	.	.	.	.	.	pfam17239	DUF5312	Family of unknown function (DUF5312). This is a family of unknown function, mostly found in Spirochaeta.	.	.	.	.	.
Cla-novelgene-3632	XP_004136274.1	799	1.23e-106	XP_004136274.1 PREDICTED: homeobox-leucine zipper protein ATHB-6-like [Cucumis sativus] KGN60232.1 hypothetical protein Csa_3G889880 [Cucumis sativus]	XM_008468433.2	314	1e-162	1	P46667	150	6e-42	Homeobox-leucine zipper protein ATHB-5	SPAC32A11.03c	50.8	1e-06	COG5576	pfam00046	Homeobox	Homeobox domain.	GO:0009738|abscisic acid-activated signaling pathway;GO:0045893|positive regulation of transcription, DNA-templated;GO:0009737|response to abscisic acid;GO:0006351|transcription, DNA-templated;	GO:0005634|nucleus;	GO:0042803|protein homodimerization activity;GO:0043565|sequence-specific DNA binding;GO:0003700|transcription factor activity, sequence-specific DNA binding;	.	.
Cla-novelgene-2342	XP_008441966.1	1189	6.6e-163	XP_008441966.1 PREDICTED: NAC domain-containing protein 79-like [Cucumis melo]	XM_008443744.2	393	0	1	Q9FLR3	254	2e-80	NAC domain-containing protein 79	.	.	.	.	pfam02365	NAM	No apical meristem (NAM) protein. This is a family of no apical meristem (NAM) proteins these are plant development proteins. Mutations in NAM result in the failure to develop a shoot apical meristem in petunia embryos. NAM is indicated as having a role in determining positions of meristems and primordial. One member of this family NAP (NAC-like, activated by AP3/PI) is encoded by the target gene…	GO:0006351|transcription, DNA-templated;	GO:0005634|nucleus;	GO:0003677|DNA binding;GO:0003700|transcription factor activity, sequence-specific DNA binding;	.	.
Cla-novelgene-1323	XP_004137512.1	203	2.04e-18	XP_004137512.1 PREDICTED: cell division cycle-associated protein 7 [Cucumis sativus] KGN64188.1 hypothetical protein Csa_1G042940 [Cucumis sativus]	XM_004137464.2	116	5e-53	1	.	.	.	.	.	.	.	.	pfam10497	zf-4CXXC_R1	Zinc-finger domain of monoamine-oxidase A repressor R1. R1 is a transcription factor repressor that inhibits monoamine oxidase A gene expression. This domain is a four-CXXC zinc finger putative DNA-binding domain found at the C-terminal end of R1. The domain carries 12 cysteines of which four pairs are of the CXXC type.	.	.	.	.	.
Cla97C06G124760	.	.	.	.	.	.	.	.	.	.	.	.	.	.	.	.	pfam15488	DUF4645	Domain of unknown function (DUF4645). This family of proteins is found in eukaryotes. Proteins in this family are typically between 200 and 298 amino acids in length.	.	.	.	.	.
Cla-novelgene-5299	XP_008462313.1	585	6.36e-74	XP_008462313.1 PREDICTED: histone H2B type 1-A-like [Cucumis melo]	.	.	.	.	Q9SGE3	135	5e-37	Histone H2B.2	.	.	.	.	pfam00125	Histone	Core histone H2A/H2B/H3/H4.	GO:0006334|nucleosome assembly;	GO:0000788|nuclear nucleosome;	GO:0003677|DNA binding;	K11252	H2B; histone H2B
Cla-novelgene-3742	.	.	.	.	.	.	.	.	.	.	.	.	.	.	.	.	pfam12619	MCM2_N	Mini-chromosome maintenance protein 2. This domain family is found in eukaryotes, and is typically between 138 and 153 amino acids in length. The family is found in association with pfam00493. Mini-chromosome maintenance (MCM) proteins are essential for DNA replication. These proteins use ATPase activity to perform this function.	.	.	.	.	.
Cla-novelgene-3457	XP_008453946.1	406	6.35e-47	XP_008453946.1 PREDICTED: solute carrier family 35 member F1 [Cucumis melo]	XM_011654761.1	229	1e-115	1	.	.	.	.	.	.	.	.	pfam06027	SLC35F	Solute carrier family 35. This is a family of putative solute carrier proteins from eukaryotes.	.	.	.	.	.
Cla97C11G219420	.	.	.	.	XM_004135288.2	59	1e-21	1	.	.	.	.	.	.	.	.	pfam04991	LicD	LicD family. The LICD family of proteins show high sequence similarity and are involved in phosphorylcholine metabolism. There is evidence to show that LicD2 mutants have a reduced ability to take up choline, have decreased ability to adhere to host cells and are less virulent. These proteins are part of the nucleotidyltransferase superfamily.	.	.	.	.	.
Cla-novelgene-4865	XP_011657676.1	1445	0	XP_011657676.1 PREDICTED: type-1 glutamine synthetase 1-like [Cucumis sativus] KGN48205.1 hypothetical protein Csa_6G448140 [Cucumis sativus]	XM_011659374.1	560	0	1	P38094	175	2e-46	Protein fluG	BS_glnA	158	2e-42	COG0174	pfam00120	Gln-synt_C	Glutamine synthetase, catalytic domain.	GO:0001896|autolysis;GO:0048315|conidium formation;GO:0006807|nitrogen compound metabolic process;GO:0075307|positive regulation of conidium formation;GO:0010914|positive regulation of sterigmatocystin biosynthetic process;GO:1900376|regulation of secondary metabolite biosynthetic process;GO:0010913|regulation of sterigmatocystin biosynthetic process;GO:0000905|sporocarp development involved in a…	GO:0005737|cytoplasm;	GO:0016787|hydrolase activity;	.	.
Cla-novelgene-2741	XP_008451338.1	484	3.08e-58	XP_008451338.1 PREDICTED: oxysterol-binding protein-related protein 4C-like [Cucumis melo]	XM_011650644.1	273	4e-140	1	Q9SVZ9	88.6	4e-20	Oxysterol-binding protein-related protein 4A	.	.	.	.	pfam01237	Oxysterol_BP	Oxysterol-binding protein.	GO:0006869|lipid transport;	.	GO:0008289|lipid binding;	.	.
Cla97C01G009460	.	.	.	.	.	.	.	.	.	.	.	.	.	.	.	.	pfam16579	AdenylateSensor	Adenylate sensor of SNF1-like protein kinase. AdenylateSensor is a family found at the C-terminus of SNF1-like protein kinases snf other protein-kinases.	.	.	.	.	.
Cla-novelgene-4675	XP_002871970.1	160	7.37e-14	XP_002871970.1 (S)-coclaurine N-methyltransferase [Arabidopsis lyrata subsp. lyrata] EFH48229.1 predicted protein [Arabidopsis lyrata subsp. lyrata]	XM_016834230.1	64	3e-24	1	Q5C9L6	52.8	5e-08	(S)-coclaurine N-methyltransferase	.	.	.	.	pfam08685	GON	GON domain. The GON domain is found in the ADAMTS (a disintegrin and metalloproteinase domain with thrombospondin type-1 modules) family of proteins. It contains several conserved cysteine residues.	.	GO:0005737|cytoplasm;	GO:0030794|(S)-coclaurine-N-methyltransferase activity;	K13384	E2.1.1.140; (S)-coclaurine N-methyltransferase [EC:2.1.1.140]
Cla-novelgene-4629	XP_008456265.1	1512	0	XP_008456265.1 PREDICTED: protein ACCELERATED CELL DEATH 6-like [Cucumis melo]	XM_008458043.2	686	0	1	Q9C7A2	101	5e-22	Ankyrin repeat-containing protein ITN1	RSc0257	53.9	5e-07	COG0666	pfam13962	PGG	Domain of unknown function. The PGG domain is named for the highly conserved sequence motif found at the startt of the domain. The function is not known.	GO:0034613|cellular protein localization;GO:0009651|response to salt stress;GO:0007165|signal transduction;	GO:0016021|integral component of membrane;GO:0005634|nucleus;GO:0005886|plasma membrane;	.	.	.
Cla-novelgene-1	XP_008463079.1	463	9.85e-59	XP_008463079.1 PREDICTED: thioredoxin-like protein slr0233 [Cucumis melo] XP_016902975.1 PREDICTED: thioredoxin-like protein slr0233 [Cucumis melo]	XM_017047486.1	228	2e-115	1	Q6NPF9	158	1e-48	Thioredoxin Y1, chloroplastic	slr0233	125	5e-37	COG0526	pfam00085	Thioredoxin	Thioredoxin. Thioredoxins are small enzymes that participate in redox reactions, via the reversible oxidation of an active centre disulfide bond. Some members with only the active site are not separated from the noise.	GO:0045454|cell redox homeostasis;GO:0034599|cellular response to oxidative stress;GO:0006662|glycerol ether metabolic process;GO:0043085|positive regulation of catalytic activity;GO:0006457|protein folding;GO:0000103|sulfate assimilation;	GO:0009507|chloroplast;GO:0009570|chloroplast stroma;	GO:0008047|enzyme activator activity;GO:0016671|oxidoreductase activity, acting on a sulfur group of donors, disulfide as acceptor;GO:0015035|protein disulfide oxidoreductase activity;	.	.
Cla-novelgene-4021	XP_016903395.1	736	6.19e-96	XP_016903395.1 PREDICTED: poly(A)-specific ribonuclease PARN-like [Cucumis melo]	XM_017047906.1	379	0	1	Q8W4C3	198	1e-57	Poly(A)-specific ribonuclease PARN-like	.	.	.	.	pfam04857	CAF1	CAF1 family ribonuclease. The major pathways of mRNA turnover in eukaryotes initiate with shortening of the polyA tail. CAF1 encodes a critical component of the major cytoplasmic deadenylase in yeast. Both Caf1p is required for normal mRNA deadenylation in vivo and localizes to the cytoplasm. Caf1p copurifies with a Ccr4p-dependent polyA-specific exonuclease activity. Some members of this family …	GO:0006397|mRNA processing;	GO:0005737|cytoplasm;GO:0005634|nucleus;	GO:0043169|cation binding;GO:0046872|metal ion binding;GO:0004535|poly(A)-specific ribonuclease activity;GO:0003723|RNA binding;	K01148	PARN; poly(A)-specific ribonuclease [EC:3.1.13.4]
Cla97C02G047750	XP_008465432.1	1375	0	XP_008465432.1 PREDICTED: LOW QUALITY PROTEIN: serine carboxypeptidase-like 51 [Cucumis melo]	XM_008467210.2	561	0	1	Q67Y83	368	1e-121	Serine carboxypeptidase-like 51	SPBC16G5.09	60.8	3e-09	COG2939	pfam00450	Peptidase_S10	Serine carboxypeptidase.	GO:0051603|proteolysis involved in cellular protein catabolic process;	GO:0005576|extracellular region;	GO:0004185|serine-type carboxypeptidase activity;	K09646	SCPEP1; serine carboxypeptidase 1 [EC:3.4.16.-]
Cla-novelgene-3214	XP_004495779.1	186	4.05e-16	XP_004495779.1 PREDICTED: cysteine synthase-like [Cicer arietinum]	XM_011661645.1	118	3e-54	1	O81154	71.6	5e-15	Cysteine synthase	ML0839	59.3	4e-11	COG0031	pfam00291	PALP	Pyridoxal-phosphate dependent enzyme. Members of this family are all pyridoxal-phosphate dependent enzymes. This family includes: serine dehydratase EC:4.2.1.13 P20132, threonine dehydratase EC:4.2.1.16, tryptophan synthase beta chain EC:4.2.1.20, threonine synthase EC:4.2.99.2, cysteine synthase EC:4.2.99.8 P11096, cystathionine beta-synthase EC:4.2.1.22, 1-aminocyclopropane-1-carboxylate deamin…	GO:0008652|cellular amino acid biosynthetic process;GO:0006535|cysteine biosynthetic process from serine;	GO:0005737|cytoplasm;	GO:0004124|cysteine synthase activity;GO:0016740|transferase activity;	.	.
Cla-novelgene-1766	XP_004149132.1	553	2.9e-72	XP_004149132.1 PREDICTED: uncharacterized protein LOC101204884 [Cucumis sativus] KGN49556.1 hypothetical protein Csa_5G001030 [Cucumis sativus]	XM_004149084.2	275	3e-141	1	.	.	.	.	.	.	.	.	pfam07539	DRIM	Down-regulated in metastasis. These eukaryotic proteins include DRIM (Down-Regulated In Metastasis), which is differentially expressed in metastatic and non-metastatic human breast carcinoma cells. It is believed to be involved in processing of non-coding RNA.	.	.	.	.	.
Cla97C02G027020	XP_008460920.1	835	6.65e-110	XP_008460920.1 PREDICTED: WAT1-related protein At5g64700-like [Cucumis melo]	XM_008462698.2	450	0	1	Q9FGG3	169	1e-48	WAT1-related protein At5g64700	.	.	.	.	pfam00892	EamA	EamA-like transporter family. This family includes many hypothetical membrane proteins of unknown function. Many of the proteins contain two copies of the aligned region. The family used to be known as DUF6. Members of this family usually carry 5+5 transmembrane domains, and this domain attempts to model five of these.	GO:0006810|transport;	GO:0016021|integral component of membrane;GO:0005886|plasma membrane;	GO:0022857|transmembrane transporter activity;	.	.
Cla-novelgene-5390	XP_020518627.1	328	6.02e-33	XP_020518627.1 probable inositol transporter 2 isoform X2 [Amborella trichopoda]	XM_008446344.2	128	3e-59	1	Q9C757	124	1e-30	Probable inositol transporter 2	.	.	.	.	pfam00083	Sugar_tr	Sugar (and other) transporter.	GO:0046323|glucose import;GO:0035428|hexose transmembrane transport;GO:0015798|myo-inositol transport;GO:0023052|signaling;	GO:0005887|integral component of plasma membrane;GO:0005886|plasma membrane;GO:0090406|pollen tube;	GO:0005355|glucose transmembrane transporter activity;GO:0005366|myo-inositol:proton symporter activity;GO:0005351|sugar:proton symporter activity;	K08150	SLC2A13, ITR; MFS transporter, SP family, solute carrier family 2 (myo-inositol transporter), member 13
Cla-novelgene-2985	XP_011648594.1	865	3.68e-112	XP_011648594.1 PREDICTED: uncharacterized protein LOC105434534 isoform X1 [Cucumis sativus] KGN63769.1 hypothetical protein Csa_1G015630 [Cucumis sativus]	XM_011650292.1	385	0	1	.	.	.	.	.	.	.	.	pfam14122	YokU	YokU-like protein, putative antitoxin. The YokU-like protein family includes the B. subtilis YokU protein, which is functionally uncharacterized. This family of proteins is found in bacteria. Proteins in this family are approximately 90 amino acids in length. There are two conserved CXXC sequence motifs. This is likely to be a family of bacterial antitoxins, as the sequence bears remote homology …	.	.	.	.	.
Cla-novelgene-2710	XP_011657927.1	464	7.77e-54	XP_011657927.1 PREDICTED: probable starch synthase 4, chloroplastic/amyloplastic isoform X7 [Cucumis sativus]	XM_008442260.2	282	4e-145	1	.	.	.	.	.	.	.	.	pfam01496	V_ATPase_I	V-type ATPase 116kDa subunit family. This family consists of the 116kDa V-type ATPase (vacuolar (H+)-ATPases) subunits, as well as V-type ATP synthase subunit i. The V-type ATPases family are proton pumps that acidify intracellular compartments in eukaryotic cells for example yeast central vacuoles, clathrin-coated and synaptic vesicles. They have important roles in membrane trafficking processes…	.	.	.	.	.
Cla-novelgene-2852	XP_004150302.1	649	3.06e-83	XP_004150302.1 PREDICTED: peroxidase 66 [Cucumis sativus] KGN57328.1 hypothetical protein Csa_3G179180 [Cucumis sativus]	XM_008440931.2	325	6e-169	1	Q9LT91	196	1e-59	Peroxidase 66	.	.	.	.	pfam00141	peroxidase	Peroxidase.	GO:0042744|hydrogen peroxide catabolic process;GO:0009664|plant-type cell wall organization;GO:0006979|response to oxidative stress;	GO:0005576|extracellular region;GO:0009505|plant-type cell wall;	GO:0020037|heme binding;GO:0046872|metal ion binding;GO:0004601|peroxidase activity;	K00430	E1.11.1.7; peroxidase [EC:1.11.1.7]
Cla-novelgene-1075	XP_008456239.1	1398	0	XP_008456239.1 PREDICTED: protein ACCELERATED CELL DEATH 6-like [Cucumis melo]	XM_008458017.1	825	0	1	A2CIR5	64.3	9e-10	Ankyrin repeat-containing protein NPR4	.	.	.	.	pfam13962	PGG	Domain of unknown function. The PGG domain is named for the highly conserved sequence motif found at the startt of the domain. The function is not known.	.	GO:0016021|integral component of membrane;GO:0005886|plasma membrane;	.	.	.
Cla97C01G012480	.	.	.	.	LN713266.1	37	2e-09	1	.	.	.	.	.	.	.	.	pfam03976	PPK2	Polyphosphate kinase 2 (PPK2). Inorganic polyphosphate (polyP) plays a role in metabolism and regulation and has been proposed to serve as a energy source in a pre-ATP world. In prokaryotes, the synthesis and utilisation of polyP are catalyzed by PPK1, PPK2 and polyphosphatases. Proteins with a single PPK2 domain catalyze polyP-dependent phosphorylation of ADP to ATP, whereas proteins containing …	.	.	.	.	.
Cla97C01G023350	KGN49276.1	320	2.24e-35	KGN49276.1 hypothetical protein Csa_6G518310 [Cucumis sativus]	.	.	.	.	Q9FJ40	96.3	5e-24	GDSL esterase/lipase At5g45960	.	.	.	.	pfam01351	RNase_HII	Ribonuclease HII.	GO:0016042|lipid catabolic process;	GO:0005576|extracellular region;	GO:0016788|hydrolase activity, acting on ester bonds;	.	.
Cla97C01G007710	XP_011656221.1	336	9.11e-36	XP_011656221.1 PREDICTED: uncharacterized protein LOC105435677 [Cucumis sativus]	.	.	.	.	Q9FPT1	77.4	7e-15	Ubiquitin carboxyl-terminal hydrolase 12	.	.	.	.	pfam00917	MATH	MATH domain. This motif has been called the Meprin And TRAF-Homology (MATH) domain. This domain is hugely expanded in the nematode C. elegans.	GO:0016579|protein deubiquitination;GO:0006511|ubiquitin-dependent protein catabolic process;	GO:0005829|cytosol;	GO:0036459|ubiquitinyl hydrolase activity;	K11838	USP7, UBP15; ubiquitin carboxyl-terminal hydrolase 7 [EC:3.4.19.12]
Cla-novelgene-4445	XP_008462506.1	510	1.92e-59	XP_008462506.1 PREDICTED: protein fluG isoform X2 [Cucumis melo]	XM_008464284.2	219	3e-110	1	.	.	.	.	.	.	.	.	pfam04238	DUF420	Protein of unknown function (DUF420). Predicted membrane protein with four transmembrane helices.	.	.	.	.	.
Cla-novelgene-493	XP_011658562.1	323	9.86e-35	XP_011658562.1 PREDICTED: NADP-dependent D-sorbitol-6-phosphate dehydrogenase-like [Cucumis sativus] KGN43183.1 hypothetical protein Csa_7G007810 [Cucumis sativus]	XM_008449819.2	155	2e-74	1	P28475	92	4e-21	NADP-dependent D-sorbitol-6-phosphate dehydrogenase	.	.	.	.	pfam00248	Aldo_ket_red	Aldo/keto reductase family. This family includes a number of K+ ion channel beta chain regulatory domains - these are reported to have oxidoreductase activity.	.	.	GO:0047641|aldose-6-phosphate reductase (NADPH) activity;	K00085	E1.1.1.200; aldose-6-phosphate reductase (NADPH2) [EC:1.1.1.200]
Cla-novelgene-992	XP_008463037.1	276	5.73e-30	XP_008463037.1 PREDICTED: uncharacterized protein LOC103501276 [Cucumis melo]	.	.	.	.	.	.	.	.	.	.	.	.	pfam12776	Myb_DNA-bind_3	Myb/SANT-like DNA-binding domain. This presumed domain appears to be related to other Myb/SANT like DNA binding domains. In particular pfam10545 seems most related. This family is greatly expanded in plants and appears in several proteins annotated as transposon proteins.	.	.	.	.	.
Cla-novelgene-4292	XP_008443837.1	259	3.64e-28	XP_008443837.1 PREDICTED: uncharacterized protein LOC103487332 [Cucumis melo] ABQ53641.1 AWPM19-like protein [Cucumis melo]	LN713266.1	177	5e-87	1	.	.	.	.	.	.	.	.	pfam05512	AWPM-19	AWPM-19-like family. Members of this family are 19 kDa membrane proteins. The levels of the plant protein AWPM-19 increase dramatically when there is an increase level of abscisic acid. The increase presence of this protein leads to greater tolerance of freezing.	.	.	.	.	.
Cla-novelgene-4551	XP_008456265.1	2362	0	XP_008456265.1 PREDICTED: protein ACCELERATED CELL DEATH 6-like [Cucumis melo]	XM_011650438.1	975	0	1	B2RXR6	78.2	2e-13	Serine/threonine-protein phosphatase 6 regulatory ankyrin repeat subunit B	all2748	61.6	4e-09	COG0666	pfam13962	PGG	Domain of unknown function. The PGG domain is named for the highly conserved sequence motif found at the startt of the domain. The function is not known.	.	GO:0016021|integral component of membrane;GO:0030133|transport vesicle;	GO:0017022|myosin binding;	K15503	ANKRD44; serine/threonine-protein phosphatase 6 regulatory ankyrin repeat subunit B
Cla-novelgene-1494	CCH26410.1	1265	1.65e-175	CCH26410.1 xyloglucan endotransglycosylase [Cucumis sativus]	XM_004140202.2	642	0	1	P35694	355	5e-121	Xyloglucan endotransglucosylase/hydrolase 2	YLR213c	81.3	2e-16	COG2273	pfam00722	Glyco_hydro_16	Glycosyl hydrolases family 16.	GO:0042546|cell wall biogenesis;GO:0010411|xyloglucan metabolic process;	GO:0048046|apoplast;GO:0005618|cell wall;	GO:0004553|hydrolase activity, hydrolyzing O-glycosyl compounds;GO:0016762|xyloglucan:xyloglucosyl transferase activity;	K08235	E2.4.1.207; xyloglucan:xyloglucosyl transferase [EC:2.4.1.207]
Cla-novelgene-5141	XP_008462506.1	1664	0	XP_008462506.1 PREDICTED: protein fluG isoform X2 [Cucumis melo]	XM_008464284.2	475	0	1	P38094	156	4e-39	Protein fluG	SSO2553	93.6	4e-20	COG2159	pfam04909	Amidohydro_2	Amidohydrolase. These proteins are amidohydrolases that are related to pfam01979.	GO:0001896|autolysis;GO:0048315|conidium formation;GO:0006807|nitrogen compound metabolic process;GO:0075307|positive regulation of conidium formation;GO:0010914|positive regulation of sterigmatocystin biosynthetic process;GO:1900376|regulation of secondary metabolite biosynthetic process;GO:0010913|regulation of sterigmatocystin biosynthetic process;GO:0000905|sporocarp development involved in a…	GO:0005737|cytoplasm;	GO:0016787|hydrolase activity;	.	.
Cla97C04G079410	XP_011649678.1	332	3.98e-40	XP_011649678.1 PREDICTED: transcription factor PRE5-like [Cucumis sativus] KGN63980.1 DNA binding protein [Cucumis sativus]	XM_008441978.2	150	5e-72	1	Q9LJX1	66.6	3e-14	Transcription factor PRE5	.	.	.	.	pfam00010	HLH	Helix-loop-helix DNA-binding domain.	GO:0009740|gibberellic acid mediated signaling pathway;GO:0040008|regulation of growth;GO:0006355|regulation of transcription, DNA-templated;GO:0006351|transcription, DNA-templated;	.	.	.	.
Cla-novelgene-1328	CBI37227.3	353	5e-63	CBI37227.3 unnamed protein product, partial [Vitis vinifera]	XM_004152023.2	156	5e-75	1	O64489	130	1e-34	Probable indole-3-pyruvate monooxygenase YUCCA9	mll7934	77	4e-16	COG2072	pfam13738	Pyr_redox_3	Pyridine nucleotide-disulphide oxidoreductase.	GO:0009851|auxin biosynthetic process;GO:0055114|oxidation-reduction process;	.	GO:0050660|flavin adenine dinucleotide binding;GO:0004497|monooxygenase activity;GO:0004499|N,N-dimethylaniline monooxygenase activity;GO:0050661|NADP binding;	K11816	YUCCA; indole-3-pyruvate monooxygenase [EC:1.14.13.168]
Cla97C07G136470	XP_017646878.1	964	3.13e-127	XP_017646878.1 PREDICTED: WAT1-related protein At1g43650-like [Gossypium arboreum]	XM_016794527.1	50	9e-16	1	Q9ZUS1	184	2e-52	WAT1-related protein At2g37460	.	.	.	.	pfam00892	EamA	EamA-like transporter family. This family includes many hypothetical membrane proteins of unknown function. Many of the proteins contain two copies of the aligned region. The family used to be known as DUF6. Members of this family usually carry 5+5 transmembrane domains, and this domain attempts to model five of these.	GO:0006810|transport;	GO:0016021|integral component of membrane;GO:0005886|plasma membrane;	GO:0022857|transmembrane transporter activity;	.	.
Cla-novelgene-2608	XP_020173142.1	330	1.43e-38	XP_020173142.1 uncharacterized protein LOC109758686 [Aegilops tauschii subsp. tauschii]	.	.	.	.	P04146	99.4	2e-23	Copia protein	.	.	.	.	pfam07727	RVT_2	Reverse transcriptase (RNA-dependent DNA polymerase). A reverse transcriptase gene is usually indicative of a mobile element such as a retrotransposon or retrovirus. Reverse transcriptases occur in a variety of mobile elements, including retrotransposons, retroviruses, group II introns, bacterial msDNAs, hepadnaviruses, and caulimoviruses. This Pfam entry includes reverse transcriptases not recog…	GO:0015074|DNA integration;	.	GO:0004190|aspartic-type endopeptidase activity;GO:0005524|ATP binding;GO:0003676|nucleic acid binding;GO:0008270|zinc ion binding;	.	.
Cla-novelgene-12	KGN61575.1	1121	6.55e-155	KGN61575.1 hypothetical protein Csa_2G171960 [Cucumis sativus]	XM_011650838.1	444	0	1	O53732	146	2e-39	Tuberculostearic acid methyltransferase UfaA1	VC1122	184	3e-54	COG2230	pfam02353	CMAS	Mycolic acid cyclopropane synthetase. This family consist of Cyclopropane-fatty-acyl-phospholipid synthase or CFA synthase EC:2.1.1.79 this enzyme catalyze the reaction: S-adenosyl-L-methionine + phospholipid olefinic fatty acid <=> S-adenosyl-L-homocysteine + phospholipid cyclopropane fatty acid.	GO:0071555|cell wall organization;GO:0006633|fatty acid biosynthetic process;GO:0032259|methylation;	GO:0005737|cytoplasm;	GO:0008757|S-adenosylmethionine-dependent methyltransferase activity;	K00574	cfa; cyclopropane-fatty-acyl-phospholipid synthase [EC:2.1.1.79]
Cla-novelgene-3645	XP_011652397.1	445	6.2e-52	XP_011652397.1 PREDICTED: cytochrome P450 CYP82D47-like [Cucumis sativus]	.	.	.	.	H2DH24	139	4e-39	Cytochrome P450 CYP82D47	.	.	.	.	pfam00067	p450	Cytochrome P450. Cytochrome P450s are haem-thiolate proteins involved in the oxidative degradation of various compounds. They are particularly well known for their role in the degradation of environmental toxins and mutagens. They can be divided into 4 classes, according to the method by which electrons from NAD(P)H are delivered to the catalytic site. Sequence conservation is relatively low with…	.	.	GO:0020037|heme binding;GO:0005506|iron ion binding;GO:0004497|monooxygenase activity;GO:0016705|oxidoreductase activity, acting on paired donors, with incorporation or reduction of molecular oxygen;	.	.
Cla97C08G159640	KGN62496.1	534	6.53e-66	KGN62496.1 hypothetical protein Csa_2G357190 [Cucumis sativus]	XM_011651880.1	268	4e-137	1	Q9SND4	130	4e-35	Transcription factor HEC2	.	.	.	.	pfam15279	SOBP	Sine oculis-binding protein. SOBP is associated with syndromic and nonsyndromic intellectual disability. It carries a zinc-finger of the zf-C2H2 type at the N-terminus, and a highly characteristic C-terminal PhPhPhPhPhPh motif. The deduced 873-amino acid protein contains an N-terminal nuclear localization signal (NLS), followed by 2 FCS-type zinc finger motifs, a proline-rich region (PR1), a puta…	GO:0048462|carpel formation;GO:0080126|ovary septum development;GO:0006355|regulation of transcription, DNA-templated;GO:0006351|transcription, DNA-templated;GO:0010500|transmitting tissue development;	GO:0005634|nucleus;	GO:0003677|DNA binding;GO:0003700|transcription factor activity, sequence-specific DNA binding;	.	.
Cla-novelgene-4586	XP_008455780.1	1815	0	XP_008455780.1 PREDICTED: zeatin O-glucosyltransferase-like [Cucumis melo]	XM_008457558.2	785	0	1	Q9ZSK5	399	2e-131	Zeatin O-glucosyltransferase	.	.	.	.	pfam00201	UDPGT	UDP-glucoronosyl and UDP-glucosyl transferase.	GO:0009690|cytokinin metabolic process;GO:0048439|flower morphogenesis;GO:0009965|leaf morphogenesis;GO:0045926|negative regulation of growth;GO:0006486|protein glycosylation;GO:0010380|regulation of chlorophyll biosynthetic process;GO:0010083|regulation of vegetative meristem growth;GO:0010015|root morphogenesis;GO:0048316|seed development;	.	GO:0050403|trans-zeatin O-beta-D-glucosyltransferase activity;GO:0050404|zeatin O-beta-D-xylosyltransferase activity;	K13492	ZOG1; zeatin O-glucosyltransferase [EC:2.4.1.203]
Cla97C05G094500	XP_003635353.2	246	5.11e-27	XP_003635353.2 PREDICTED: ras-related protein RABB1c [Vitis vinifera] CBI18778.3 unnamed protein product, partial [Vitis vinifera]	.	.	.	.	P92963	97.4	6e-25	Ras-related protein RABB1c	.	.	.	.	pfam00071	Ras	Ras family. Includes sub-families Ras, Rab, Rac, Ral, Ran, Rap Ypt1 and more. Shares P-loop motif with GTP_EFTU, arf and myosin_head. See pfam00009 pfam00025, pfam00063. As regards Rab GTPases, these are important regulators of vesicle formation, motility and fusion. They share a fold in common with all Ras GTPases: this is a six-stranded beta-sheet surrounded by five alpha-helices.	GO:0006888|ER to Golgi vesicle-mediated transport;GO:0015031|protein transport;GO:0007264|small GTPase mediated signal transduction;	GO:0016020|membrane;GO:0005886|plasma membrane;GO:0005773|vacuole;	GO:0005525|GTP binding;	K07877	RAB2A; Ras-related protein Rab-2A
Cla-novelgene-2946	KGN45506.1	444	2.59e-49	KGN45506.1 hypothetical protein Csa_7G450640 [Cucumis sativus]	XM_008464112.2	277	2e-142	1	Q869L3	72	2e-13	Midasin	SPCC737.08	65.1	1e-11	COG5271	pfam05193	Peptidase_M16_C	Peptidase M16 inactive domain. Peptidase M16 consists of two structurally related domains. One is the active peptidase, whereas the other is inactive. The two domains hold the substrate like a clamp.	GO:0000027|ribosomal large subunit assembly;GO:0006364|rRNA processing;	GO:0005634|nucleus;GO:0030687|preribosome, large subunit precursor;	GO:0005524|ATP binding;GO:0016887|ATPase activity;	K14572	MDN1, REA1; midasin
Cla-novelgene-3051	XP_008451989.1	587	1.25e-69	XP_008451989.1 PREDICTED: protein translocase subunit SECA2, chloroplastic isoform X3 [Cucumis melo]	XM_008453767.2	315	2e-163	1	D8WUA4	217	3e-64	Protein translocase subunit SECA2, chloroplastic	sll0616	85.1	2e-18	COG0653	pfam07516	SecA_SW	SecA Wing and Scaffold domain. SecA protein binds to the plasma membrane where it interacts with proOmpA to support translocation of proOmpA through the membrane. SecA protein achieves this translocation, in association with SecY protein, in an ATP dependent manner. This family is composed of two C-terminal alpha helical subdomains: the wing and scaffold subdomains.	GO:0009658|chloroplast organization;GO:0017038|protein import;GO:0006605|protein targeting;GO:0010109|regulation of photosynthesis;	GO:0031969|chloroplast membrane;	GO:0005524|ATP binding;GO:0015462|protein-transmembrane transporting ATPase activity;	K03070	secA; preprotein translocase subunit SecA
Cla97C07G139650	XP_008454271.1	226	8.43e-21	XP_008454271.1 PREDICTED: protein tesmin/TSO1-like CXC 2 [Cucumis melo]	.	.	.	.	F4JIF5	67.4	6e-12	Protein tesmin/TSO1-like CXC 2	.	.	.	.	pfam03638	TCR	Tesmin/TSO1-like CXC domain, cysteine-rich domain. This family includes proteins that have two copies of a cysteine rich motif as follows: C-X-C-X4-C-X3-YC-X-C-X6-C-X3-C-X-C-X2-C. The family includes Tesmin and TSO1. This family is called a CXC domain in.	GO:0007275|multicellular organismal development;	GO:0005634|nucleus;	GO:0046872|metal ion binding;	.	.
Cla97C05G105790	XP_008446454.1	745	4.2e-100	XP_008446454.1 PREDICTED: protein CRABS CLAW [Cucumis melo] XP_011655718.1 PREDICTED: protein CRABS CLAW [Cucumis sativus] KGN51988.1 hypothetical protein Csa_5G606780 [Cucumis sativus]	XM_011657416.1	376	0	1	Q8L925	198	6e-63	Protein CRABS CLAW	.	.	.	.	pfam04690	YABBY	YABBY protein. YABBY proteins are a group of plant-specific transcription involved in the specification of abaxial polarity in lateral organs.	GO:0048440|carpel development;GO:0030154|cell differentiation;GO:0010582|floral meristem determinacy;GO:0010254|nectary development;GO:0009944|polarity specification of adaxial/abaxial axis;GO:0006355|regulation of transcription, DNA-templated;GO:0048479|style development;GO:0006351|transcription, DNA-templated;	GO:0005634|nucleus;	GO:0003677|DNA binding;GO:0046872|metal ion binding;GO:0003700|transcription factor activity, sequence-specific DNA binding;	.	.
Cla-novelgene-6196	XP_008441192.1	324	6.5e-52	XP_008441192.1 PREDICTED: probable carboxylesterase 18 [Cucumis melo]	XM_004138773.2	210	7e-105	1	Q940G6	53.5	2e-16	Gibberellin receptor GID1C	VCA0490	45.1	4e-08	COG0657	pfam07859	Abhydrolase_3	alpha/beta hydrolase fold. This catalytic domain is found in a very wide range of enzymes.	GO:0048444|floral organ morphogenesis;GO:0009740|gibberellic acid mediated signaling pathway;GO:0010476|gibberellin mediated signaling pathway;GO:0008152|metabolic process;GO:0009939|positive regulation of gibberellic acid mediated signaling pathway;GO:0009739|response to gibberellin;	GO:0005634|nucleus;	GO:0016787|hydrolase activity;	K14493	GID1; gibberellin receptor GID1 [EC:3.-.-.-]
Cla97C03G053020	.	.	.	.	.	.	.	.	.	.	.	.	.	.	.	.	pfam15856	DUF4727	Domain of unknown function (DUF4727). This family of proteins is found in vertebrates. There are a number of conserved cysteines, but the domain is not a zinc-finger.	.	.	.	.	.
Cla97C06G112380	XP_004140491.1	434	3.55e-54	XP_004140491.1 PREDICTED: uncharacterized protein LOC101205257 [Cucumis sativus] KGN46561.1 hypothetical protein Csa_6G108590 [Cucumis sativus]	XM_008468781.2	265	9e-136	1	.	.	.	.	.	.	.	.	pfam00628	PHD	PHD-finger. PHD folds into an interleaved type of Zn-finger chelating 2 Zn ions in a similar manner to that of the RING and FYVE domains. Several PHD fingers have been identified as binding modules of methylated histone H3.	.	.	.	.	.
Cla-novelgene-4086	XP_008465467.1	370	3.99e-44	XP_008465467.1 PREDICTED: uncharacterized protein LOC103503073 [Cucumis melo]	XM_004144330.2	236	1e-119	1	.	.	.	.	.	.	.	.	pfam10209	DUF2340	Uncharacterized conserved protein (DUF2340). This is a family of small proteins of approximately 150 amino acids of unknown function.	.	.	.	.	.
Cla-novelgene-702	XP_008460072.2	757	4.31e-99	XP_008460072.2 PREDICTED: ent-kaurenoic acid oxidase 1-like [Cucumis melo]	XM_011658410.1	357	0	1	Q9C5Y2	248	4e-79	Ent-kaurenoic acid oxidase 2	slr0574	86.7	2e-19	COG2124	pfam00067	p450	Cytochrome P450. Cytochrome P450s are haem-thiolate proteins involved in the oxidative degradation of various compounds. They are particularly well known for their role in the degradation of environmental toxins and mutagens. They can be divided into 4 classes, according to the method by which electrons from NAD(P)H are delivered to the catalytic site. Sequence conservation is relatively low with…	GO:0016132|brassinosteroid biosynthetic process;GO:0010268|brassinosteroid homeostasis;GO:0009686|gibberellin biosynthetic process;GO:0007275|multicellular organismal development;GO:0016125|sterol metabolic process;	GO:0005783|endoplasmic reticulum;GO:0005789|endoplasmic reticulum membrane;GO:0016021|integral component of membrane;	GO:0051777|ent-kaurenoate oxidase activity;GO:0020037|heme binding;GO:0005506|iron ion binding;	K04123	KAO; ent-kaurenoic acid hydroxylase [EC:1.14.13.79]
Cla-novelgene-4756	XP_008461025.1	1854	0	XP_008461025.1 PREDICTED: cation/H(+) antiporter 15 [Cucumis melo]	XM_008462803.2	959	0	1	Q9SIT5	531	2e-180	Cation/H(+) antiporter 15	SPAC105.01c	237	2e-68	COG0475	pfam00999	Na_H_Exchanger	Sodium/hydrogen exchanger family. Na/H antiporters are key transporters in maintaining the pH of actively metabolising cells. The molecular mechanisms of antiport are unclear. These antiporters contain 10-12 transmembrane regions (M) at the amino-terminus and a large cytoplasmic region at the carboxyl terminus. The transmembrane regions M3-M12 share identity with other members of the family. The …	GO:0006813|potassium ion transport;GO:0006885|regulation of pH;	GO:0012505|endomembrane system;GO:0016021|integral component of membrane;	GO:0005451|monovalent cation:proton antiporter activity;	.	.
Cla-novelgene-1753	XP_019169896.1	450	8.4e-54	XP_019169896.1 PREDICTED: NADP-dependent D-sorbitol-6-phosphate dehydrogenase-like isoform X1 [Ipomoea nil]	XM_008451575.1	248	3e-126	1	P28475	142	7e-40	NADP-dependent D-sorbitol-6-phosphate dehydrogenase	ZyqhE	68.6	7e-14	COG0656	pfam00248	Aldo_ket_red	Aldo/keto reductase family. This family includes a number of K+ ion channel beta chain regulatory domains - these are reported to have oxidoreductase activity.	.	.	GO:0047641|aldose-6-phosphate reductase (NADPH) activity;	K00085	E1.1.1.200; aldose-6-phosphate reductase (NADPH2) [EC:1.1.1.200]
Cla97C09G182010	.	.	.	.	.	.	.	.	.	.	.	.	.	.	.	.	pfam16913	PUNUT	Purine nucleobase transmembrane transport. PUNUT is a family of largely plant and fungal purine transporters. Most members are 10-pass transmembrane proteins, and they belong to the drug/metabolite transporter (dmt) superfamily. The plant vascular system transports nucloebases and their derivatives such as cytokinins and caffeine by a common H+-coupled high-affinity purine transport system; the P…	.	.	.	.	.
Cla-novelgene-5380	XP_011654987.1	605	1.09e-75	XP_011654987.1 PREDICTED: cytochrome P450 90A1 isoform X2 [Cucumis sativus]	XM_011656685.1	285	7e-147	1	Q42569	165	5e-48	Cytochrome P450 90A1	.	.	.	.	pfam00067	p450	Cytochrome P450. Cytochrome P450s are haem-thiolate proteins involved in the oxidative degradation of various compounds. They are particularly well known for their role in the degradation of environmental toxins and mutagens. They can be divided into 4 classes, according to the method by which electrons from NAD(P)H are delivered to the catalytic site. Sequence conservation is relatively low with…	GO:0048657|anther wall tapetum cell differentiation;GO:0016132|brassinosteroid biosynthetic process;GO:0010268|brassinosteroid homeostasis;GO:0010584|pollen exine formation;GO:0009911|positive regulation of flower development;GO:0010224|response to UV-B;GO:0016125|sterol metabolic process;	GO:0016021|integral component of membrane;	GO:0020037|heme binding;GO:0005506|iron ion binding;GO:0004497|monooxygenase activity;GO:0016705|oxidoreductase activity, acting on paired donors, with incorporation or reduction of molecular oxygen;	K09588	CYP90A1, CPD; cytochrome P450, family 90, subfamily A, polypeptide 1 [EC:1.14.-.-]
Cla-novelgene-496	XP_008451548.1	341	3.37e-37	XP_008451548.1 PREDICTED: uncharacterized protein LOC103492795 [Cucumis melo]	.	.	.	.	.	.	.	.	.	.	.	.	pfam13280	WYL	WYL domain. WYL is a Sm-like SH3 beta-barrel fold containing domain. It is a member of the WYL-like superfamily, named for three conserved amino acids found in a subset of the superfamily. However, these residues are not strongly conserved throughout the family. Rather, the conservation pattern includes four basic residues and a position often occupied by a cysteine, which are predicted to line a…	.	.	.	.	.
Cla-novelgene-5522	XP_015894499.1	801	2.79e-104	XP_015894499.1 PREDICTED: vignain-like [Ziziphus jujuba]	.	.	.	.	P25803	293	1e-95	Vignain	AF1946_2	58.9	2e-09	COG4870	pfam00112	Peptidase_C1	Papain family cysteine protease.	.	GO:0005788|endoplasmic reticulum lumen;	GO:0008234|cysteine-type peptidase activity;	.	.
Cla97C02G038660	KGN62031.1	456	3.85e-58	KGN62031.1 hypothetical protein Csa_2G287130 [Cucumis sativus]	.	.	.	.	.	.	.	.	.	.	.	.	pfam16192	PMT_4TMC	C-terminal four TMM region of protein-O-mannosyltransferase. PMT_4TMC is the C-terminal four membrane-pass region of protein-O-mannosyltransferases and similar enzymes.	.	.	.	.	.
Cla-novelgene-552	XP_008456265.1	1340	4.57e-180	XP_008456265.1 PREDICTED: protein ACCELERATED CELL DEATH 6-like [Cucumis melo]	XM_008458043.2	616	0	1	Q6AWW5	89.7	6e-18	Ankyrin repeat-containing protein At5g02620	PA4612	51.2	8e-07	COG0666	pfam13962	PGG	Domain of unknown function. The PGG domain is named for the highly conserved sequence motif found at the startt of the domain. The function is not known.	.	GO:0005783|endoplasmic reticulum;GO:0016021|integral component of membrane;GO:0005886|plasma membrane;	.	.	.
Cla97C07G130880	.	.	.	.	LN713255.1	37	2e-09	1	.	.	.	.	.	.	.	.	pfam07967	zf-C3HC	C3HC zinc finger-like. This zinc-finger like domain is distributed throughout the eukaryotic kingdom in NIPA (Nuclear interacting partner of ALK) proteins. NIPA is implicate to perform some sort of antiapoptotic role in nucleophosmin-anaplastic lymphoma kinase (ALK) mediated signaling events. The domain is often repeated, with the second domain usually containing a large insert (approximately 90 …	.	.	.	.	.
Cla-novelgene-5282	XP_008461464.1	1630	0	XP_008461464.1 PREDICTED: quinone oxidoreductase PIG3-like [Cucumis melo]	XM_008463242.2	843	0	1	Q53FA7	242	1e-72	Quinone oxidoreductase PIG3	Rv3777	338	2e-110	COG0604	pfam00107	ADH_zinc_N	Zinc-binding dehydrogenase.	GO:0006739|NADP metabolic process;GO:0042981|regulation of apoptotic process;	GO:0005829|cytosol;GO:0070062|extracellular exosome;	GO:0070402|NADPH binding;GO:0003960|NADPH:quinone reductase activity;GO:0042803|protein homodimerization activity;GO:0048038|quinone binding;GO:0008270|zinc ion binding;	K10133	TP53I3; tumor protein p53-inducible protein 3 [EC:1.-.-.-]
Cla-novelgene-292	XP_016902456.1	124	3.4e-07	XP_016902456.1 PREDICTED: carotenoid cleavage dioxygenase 7, chloroplastic isoform X1 [Cucumis melo]	.	.	.	.	.	.	.	.	.	.	.	.	pfam02175	7TM_GPCR_Srb	Serpentine type 7TM GPCR chemoreceptor Srb. Chemoreception is mediated in Caenorhabditis elegans by members of the seven-transmembrane G-protein-coupled receptor class (7TM GPCRs) of proteins which are of the serpentine type. Srb is part of the Sra superfamily of chemoreceptors. Chemoperception is one of the central senses of soil nematodes like C. elegans which are otherwise 'blind' and 'deaf'.	.	.	.	.	.
Cla97C02G026870	XP_004147351.1	801	7.79e-106	XP_004147351.1 PREDICTED: uncharacterized protein LOC101214990 [Cucumis sativus] KGN62145.1 hypothetical protein Csa_2G302120 [Cucumis sativus]	XM_004147303.2	304	4e-157	1	.	.	.	.	.	.	.	.	pfam04720	PDDEXK_6	PDDEXK-like family of unknown function. PDDEXK_6 is a family of plant proteins that are distant homologs of the PD-(D/E)XK nuclease superfamily. The core structure is retained, as alpha-beta-beta-beta-alpha-beta. It retains the characteristic PDDEXK motifs II and III in modified forms - xDxxx motif located in the second core beta-strand, where x is any hydrophobic residue, and a D/E)X(D/N/S/C/G) …	.	.	.	.	.
Cla-novelgene-1874	XP_008451096.1	770	3.66e-102	XP_008451096.1 PREDICTED: protein YLS3-like [Cucumis melo]	XM_008452874.2	530	0	1	O64864	140	7e-39	Protein YLS3	.	.	.	.	pfam14368	LTP_2	Probable lipid transfer. The members of this family are probably involved in lipid transfer. The family has several highly conserved cysteines, paired in various ways.	GO:0006869|lipid transport;	GO:0031225|anchored component of membrane;GO:0005886|plasma membrane;	GO:0008289|lipid binding;	.	.
Cla-novelgene-3027	NP_001267570.1	665	1.74e-88	NP_001267570.1 probable WRKY transcription factor 13-like [Cucumis sativus] ADU52523.1 WRKY protein [Cucumis sativus]	XM_017043719.1	309	4e-160	1	Q9SVB7	172	1e-51	Probable WRKY transcription factor 13	.	.	.	.	pfam03106	WRKY	WRKY DNA -binding domain.	GO:1904369|positive regulation of sclerenchyma cell differentiation;GO:0045893|positive regulation of transcription, DNA-templated;GO:1901141|regulation of lignin biosynthetic process;GO:0006351|transcription, DNA-templated;	GO:0005634|nucleus;	GO:0001046|core promoter sequence-specific DNA binding;GO:0003700|transcription factor activity, sequence-specific DNA binding;GO:0044212|transcription regulatory region DNA binding;	.	.
Cla-novelgene-4134	XP_008445090.1	135	8.05e-18	XP_008445090.1 PREDICTED: COP9 signalosome complex subunit 5b-like [Cucumis melo]	XM_004138717.2	86	2e-36	1	Q8LAZ7	41.6	8e-13	COP9 signalosome complex subunit 5b	.	.	.	.	pfam08457	Sfi1	Sfi1 spindle body protein. This is a family of fungal spindle pole body proteins that play a role in spindle body duplication. They contain binding sites for calmodulin-like proteins called centrins which are present in microtubule-organising centers.	GO:0010387|COP9 signalosome assembly;GO:0010388|cullin deneddylation;GO:0010100|negative regulation of photomorphogenesis;GO:0010971|positive regulation of G2/M transition of mitotic cell cycle;GO:0000338|protein deneddylation;GO:0009585|red, far-red light phototransduction;GO:0031347|regulation of defense response;GO:0009733|response to auxin;GO:0010093|specification of floral organ identity;	GO:0008180|COP9 signalosome;GO:0005737|cytoplasm;	GO:0046872|metal ion binding;GO:0008237|metallopeptidase activity;	K09613	COPS5, CSN5; COP9 signalosome complex subunit 5 [EC:3.4.-.-]
Cla97C05G088030	XP_004134239.1	367	8.21e-45	XP_004134239.1 PREDICTED: uncharacterized protein LOC101210404 isoform X2 [Cucumis sativus]	XM_004134191.2	208	4e-104	1	.	.	.	.	.	.	.	.	pfam04667	Endosulfine	cAMP-regulated phosphoprotein/endosulfine conserved region. Conserved region found in both cAMP-regulated phosphoprotein 19 (ARPP-19) and Alpha/Beta endosulfine. No function has yet been assigned to ARPP-19. Endosulfine is the endogenous ligand for the ATP-dependent potassium (K ATP) channels which occupy a key position in the control of insulin release from the pancreatic beta cell by coupling c…	.	.	.	.	.
Cla97C10G191760	XP_004133752.2	644	9.08e-79	XP_004133752.2 PREDICTED: probable rhamnogalacturonate lyase B [Cucumis sativus] KGN56316.1 hypothetical protein Csa_3G115050 [Cucumis sativus]	XM_004133704.2	288	2e-148	1	.	.	.	.	.	.	.	.	pfam06045	Rhamnogal_lyase	Rhamnogalacturonate lyase family. Rhamnogalacturonate lyase (EC:4.2.2.-) degrades the rhamnogalacturonan I (RG-I) backbone of pectin. This family contains mainly members from plants, but also contains the plant pathogen Erwinia chrysanthemi.	.	.	.	.	.
Cla-novelgene-14	.	.	.	.	JX027062.1	57	3e-20	1	.	.	.	.	.	.	.	.	pfam07075	DUF1343	Protein of unknown function (DUF1343). This family consists of several hypothetical bacterial proteins of around 400 residues in length. The function of this family is unknown.	.	.	.	.	.
Cla-novelgene-3007	.	.	.	.	XM_011657794.1	95	4e-41	1	.	.	.	.	.	.	.	.	pfam07326	DUF1466	Protein of unknown function (DUF1466). This family consists of several hypothetical mammalian proteins of around 240 residues in length.	.	.	.	.	.
Cla-novelgene-788	.	.	.	.	JX027062.1	52	2e-17	1	.	.	.	.	.	.	.	.	pfam16392	DUF5001	Domain of unknown function. This family around 100 residues locates in the C-terminal of some uncharacterized proteins in various Bacteroides and Parabacteroides species. The function of this family remains unknown.	.	.	.	.	.
Cla-novelgene-4352	XP_011649457.1	114	8.48e-06	XP_011649457.1 PREDICTED: serine/arginine-rich splicing factor SC35 [Cucumis sativus] KGN62251.1 hypothetical protein Csa_2G345920 [Cucumis sativus]	LN713257.1	154	4e-74	1	.	.	.	.	.	.	.	.	pfam11867	DUF3387	Domain of unknown function (DUF3387). This domain is functionally uncharacterized. This domain is found in bacteria and archaea. This presumed domain is typically between 255 to 340 amino acids in length. This domain is found associated with pfam04851, pfam04313.	.	.	.	.	.
Cla-novelgene-624	XP_004138379.1	310	5.8e-36	XP_004138379.1 PREDICTED: thioredoxin Y1, chloroplastic [Cucumis sativus] KGN45865.1 hypothetical protein Csa_6G014850 [Cucumis sativus]	XM_004138331.2	163	2e-79	1	Q6NPF9	108	6e-30	Thioredoxin Y1, chloroplastic	slr0233	87.4	9e-23	COG0526	pfam00085	Thioredoxin	Thioredoxin. Thioredoxins are small enzymes that participate in redox reactions, via the reversible oxidation of an active centre disulfide bond. Some members with only the active site are not separated from the noise.	GO:0045454|cell redox homeostasis;GO:0034599|cellular response to oxidative stress;GO:0006662|glycerol ether metabolic process;GO:0043085|positive regulation of catalytic activity;GO:0006457|protein folding;GO:0000103|sulfate assimilation;	GO:0009507|chloroplast;GO:0009570|chloroplast stroma;	GO:0008047|enzyme activator activity;GO:0016671|oxidoreductase activity, acting on a sulfur group of donors, disulfide as acceptor;GO:0015035|protein disulfide oxidoreductase activity;	.	.
Cla-novelgene-2049	XP_008444844.1	226	1.23e-20	XP_008444844.1 PREDICTED: RNA-binding protein 38-like [Cucumis melo]	XM_008446622.2	232	3e-117	1	.	.	.	.	.	.	.	.	pfam03125	Sre	C. elegans Sre G protein-coupled chemoreceptor. Caenorhabditis elegans Sre proteins are candidate chemosensory receptors. There are four main recognized groups of such receptors: Odr-10, Sra, Sro, and Srg. Sre (this family), Sra pfam02117 and Srb pfam02175 comprise the Sra group. All of the above receptors are thought to be G protein-coupled seven transmembrane domain proteins. The existence of s…	.	.	.	.	.
Cla-novelgene-2915	XP_008442668.1	697	6.71e-90	XP_008442668.1 PREDICTED: putative uncharacterized protein YGR160W [Cucumis melo]	XM_004137767.2	440	0	1	.	.	.	.	.	.	.	.	pfam04427	Brix	Brix domain.	.	.	.	.	.
Cla-novelgene-5538	KGN61709.1	623	1.77e-80	KGN61709.1 hypothetical protein Csa_2G229940 [Cucumis sativus]	LN713257.1	289	6e-149	1	Q9FDW1	75.9	2e-15	Transcription factor MYB44	ECU11g1690	64.7	2e-12	COG5147	pfam00249	Myb_DNA-binding	Myb-like DNA-binding domain. This family contains the DNA binding domains from Myb proteins, as well as the SANT domain family.	GO:0009738|abscisic acid-activated signaling pathway;GO:0042742|defense response to bacterium;GO:0050832|defense response to fungus;GO:2000022|regulation of jasmonic acid mediated signaling pathway;GO:2000031|regulation of salicylic acid mediated signaling pathway;GO:0009737|response to abscisic acid;GO:0009733|response to auxin;GO:0046686|response to cadmium ion;GO:0010200|response to chitin;GO:…	GO:0005634|nucleus;	GO:0003677|DNA binding;GO:0003700|transcription factor activity, sequence-specific DNA binding;	K09422	MYBP; myb proto-oncogene protein, plant
Cla97C11G217620	.	.	.	.	LN713259.1	68	2e-26	1	.	.	.	.	.	.	.	.	pfam12923	RRP7	Ribosomal RNA-processing protein 7 (RRP7). RRP7 is an essential protein in yeast that is involved in pre-rRNA processing and ribosome assembly. It is speculated to be required for correct assembly of rpS27 into the pre-ribosomal particle.	.	.	.	.	.
Cla-novelgene-1027	XP_008461687.1	361	2.62e-44	XP_008461687.1 PREDICTED: uncharacterized protein LOC103500229 [Cucumis melo]	XM_008463465.2	223	1e-112	1	.	.	.	.	.	.	.	.	pfam08137	DVL	DVL family. This family consists of the DVL family of proteins. In a gain-of-function genetic screen for genes that influence fruit development in Arabidopsis, DEVIL (DVL) gene was identified. DVL is a small protein and overexpression of the protein results in pleiotropic phenotypes featured by shortened stature, rounder rosette leaves, clustered inflorescences, shortened pedicles, and siliques w…	.	.	.	.	.
Cla-novelgene-3695	.	.	.	.	.	.	.	.	.	.	.	.	.	.	.	.	pfam02694	UPF0060	Uncharacterized BCR, YnfA/UPF0060 family.	.	.	.	.	.
Cla97C02G037840	KGN61956.1	160	1.07e-13	KGN61956.1 hypothetical protein Csa_2G271490 [Cucumis sativus]	LN713265.1	117	1e-53	1	.	.	.	.	.	.	.	.	pfam05678	VQ	VQ motif. This short motif is found in a variety of plant proteins. These proteins vary greatly in length and are mostly composed of low complexity regions. They all conserve a short motif FXhVQChTG, where X is any amino acid and h is a hydrophobic amino acid. The function of this motif is uncertain, however one protein in this family has been found to bind the SigA sigma factor. It would seem pl…	.	.	.	.	.
Cla-novelgene-3447	XP_004143790.1	290	5.4e-31	XP_004143790.1 PREDICTED: probable leucine-rich repeat receptor-like protein kinase At1g35710 [Cucumis sativus] KGN51189.1 hypothetical protein Csa_5G485190 [Cucumis sativus]	XM_008467482.2	138	2e-65	1	.	.	.	.	.	.	.	.	pfam05761	5_nucleotid	5' nucleotidase family. This family of eukaryotic proteins includes 5' nucleotidase enzymes, such as purine 5'-nucleotidase EC:3.1.3.5.	.	.	.	.	.
Cla-novelgene-4726	.	.	.	.	.	.	.	.	.	.	.	.	.	.	.	.	pfam03901	Glyco_transf_22	Alg9-like mannosyltransferase family. Members of this family are mannosyltransferase enzymes. At least some members are localized in endoplasmic reticulum and involved in GPI anchor biosynthesis.	.	.	.	.	.
Cla97C06G113510	KGN50395.1	1431	0	KGN50395.1 hypothetical protein Csa_5G171770 [Cucumis sativus]	XM_011657860.1	544	0	1	.	.	.	.	.	.	.	.	pfam00150	Cellulase	Cellulase (glycosyl hydrolase family 5).	.	.	.	.	.
Cla-novelgene-3539	XP_008455761.1	258	9.35e-27	XP_008455761.1 PREDICTED: ER membrane protein complex subunit 8/9 homolog [Cucumis melo]	XM_008457539.2	255	3e-130	1	Q9FG71	78.6	3e-17	ER membrane protein complex subunit 8/9 homolog	.	.	.	.	pfam03665	UPF0172	Uncharacterized protein family (UPF0172). In Chlamydomonas reinhardtii the protein TLA1 (truncated light-harvesting chlorophyll antenna size) apparently regulates genes that define the chlorophyll-a antenna size in the photosynthetic apparatus. This family was formerly known as UPF0172.	.	GO:0005783|endoplasmic reticulum;	.	.	.
Cla-novelgene-4923	XP_008456239.1	1820	0	XP_008456239.1 PREDICTED: protein ACCELERATED CELL DEATH 6-like [Cucumis melo]	XM_008458017.1	836	0	1	Q9C7A2	99.8	2e-21	Ankyrin repeat-containing protein ITN1	FN0178	54.7	2e-07	COG0666	pfam13962	PGG	Domain of unknown function. The PGG domain is named for the highly conserved sequence motif found at the startt of the domain. The function is not known.	GO:0034613|cellular protein localization;GO:0009651|response to salt stress;GO:0007165|signal transduction;	GO:0016021|integral component of membrane;GO:0005634|nucleus;GO:0005886|plasma membrane;	.	.	.
Cla-novelgene-4276	XP_008439740.1	638	1.1e-82	XP_008439740.1 PREDICTED: transcription repressor KAN1-like isoform X3 [Cucumis melo]	XM_008441518.2	296	7e-153	1	Q700D9	110	3e-28	Putative Myb family transcription factor At1g14600	.	.	.	.	pfam00249	Myb_DNA-binding	Myb-like DNA-binding domain. This family contains the DNA binding domains from Myb proteins, as well as the SANT domain family.	GO:0006355|regulation of transcription, DNA-templated;GO:0006351|transcription, DNA-templated;	GO:0005634|nucleus;	GO:0003677|DNA binding;GO:0003700|transcription factor activity, sequence-specific DNA binding;	.	.
Cla-novelgene-366	KGN54391.1	1925	0	KGN54391.1 hypothetical protein Csa_4G312240 [Cucumis sativus]	XM_004148583.2	714	0	1	Q9M040	597	0	Pyruvate decarboxylase 4	SPAC186.09	300	5e-94	COG3961	pfam00205	TPP_enzyme_M	Thiamine pyrophosphate enzyme, central domain. The central domain of TPP enzymes contains a 2-fold Rossman fold.	.	.	GO:0000287|magnesium ion binding;GO:0004737|pyruvate decarboxylase activity;GO:0030976|thiamine pyrophosphate binding;	K01568	E4.1.1.1, pdc; pyruvate decarboxylase [EC:4.1.1.1]
Cla-novelgene-2543	KGN66901.1	165	2.15e-11	KGN66901.1 hypothetical protein Csa_1G707660 [Cucumis sativus]	XM_008460835.2	94	2e-40	1	Q9SY60	48.9	8e-06	Exocyst complex component EXO84C	.	.	.	.	pfam15882	DUF4735	Domain of unknown function (DUF4735). This family of proteins is functionally uncharacterized. This family of proteins is found in eukaryotes. Proteins in this family are typically between 288 and 410 amino acids in length. There are two completely conserved C residues that may be functionally important. In mammals this protein family is thyroid-specific.	GO:0060321|acceptance of pollen;GO:0001927|exocyst assembly;GO:0051601|exocyst localization;	GO:0000145|exocyst;	.	.	.
Cla-novelgene-6	XP_016902698.1	497	8.75e-61	XP_016902698.1 PREDICTED: protein trichome berefringence-like 7 [Cucumis melo]	XM_017047209.1	244	4e-124	1	F4I037	109	9e-28	Protein trichome berefringence-like 7	.	.	.	.	pfam13839	PC-Esterase	GDSL/SGNH-like Acyl-Esterase family found in Pmr5 and Cas1p. The PC-Esterase family is comprised of Cas1p, the Homo sapiens C7orf58, Arabidopsis thaliana PMR5 and a group of plant freezing resistance/cold acclimatization proteins typified by Arabidopsis thaliana ESKIMO1, animal FAM55D proteins, and animal FAM113 proteins. The PC-Esterase family has features that are both similar and different fro…	GO:0071554|cell wall organization or biogenesis;	GO:0005794|Golgi apparatus;GO:0016021|integral component of membrane;	GO:0016413|O-acetyltransferase activity;	.	.
Cla-novelgene-5727	XP_008467039.1	267	6.12e-27	XP_008467039.1 PREDICTED: putative B3 domain-containing protein At3g24850 [Cucumis melo]	.	.	.	.	Q9LRX6	48.9	5e-06	Putative B3 domain-containing protein At3g24850	.	.	.	.	pfam03754	DUF313	Domain of unknown function (DUF313). Family of proteins from Arabidopsis thaliana with uncharacterized function.	GO:0006355|regulation of transcription, DNA-templated;GO:0006351|transcription, DNA-templated;	GO:0005634|nucleus;	GO:0003677|DNA binding;	.	.
Cla-novelgene-347	XP_004143282.1	1313	5.21e-174	XP_004143282.1 PREDICTED: protein fluG-like [Cucumis sativus] KGN48204.1 hypothetical protein Csa_6G448130 [Cucumis sativus]	XM_008464285.2	429	0	1	P38094	150	2e-38	Protein fluG	SSO2554	128	3e-32	COG0174	pfam00120	Gln-synt_C	Glutamine synthetase, catalytic domain.	GO:0001896|autolysis;GO:0048315|conidium formation;GO:0006807|nitrogen compound metabolic process;GO:0075307|positive regulation of conidium formation;GO:0010914|positive regulation of sterigmatocystin biosynthetic process;GO:1900376|regulation of secondary metabolite biosynthetic process;GO:0010913|regulation of sterigmatocystin biosynthetic process;GO:0000905|sporocarp development involved in a…	GO:0005737|cytoplasm;	GO:0016787|hydrolase activity;	.	.
Cla-novelgene-4951	XP_008451548.1	336	3.34e-36	XP_008451548.1 PREDICTED: uncharacterized protein LOC103492795 [Cucumis melo]	.	.	.	.	.	.	.	.	.	.	.	.	pfam13280	WYL	WYL domain. WYL is a Sm-like SH3 beta-barrel fold containing domain. It is a member of the WYL-like superfamily, named for three conserved amino acids found in a subset of the superfamily. However, these residues are not strongly conserved throughout the family. Rather, the conservation pattern includes four basic residues and a position often occupied by a cysteine, which are predicted to line a…	.	.	.	.	.
Cla-novelgene-3280	XP_008464009.1	633	4.55e-78	XP_008464009.1 PREDICTED: polyadenylate-binding protein-interacting protein 3 isoform X1 [Cucumis melo]	XM_017047637.1	343	4e-179	1	Q94AM9	135	2e-36	Polyadenylate-binding protein-interacting protein 4	SPBC21B10.03c	93.6	1e-21	COG5180	pfam06741	LsmAD	LsmAD domain. This domain is found associated with Lsm domain.	GO:0010603|regulation of cytoplasmic mRNA processing body assembly;GO:0034063|stress granule assembly;	GO:0010494|cytoplasmic stress granule;	GO:0044822|poly(A) RNA binding;	.	.
Cla97C01G017830	.	.	.	.	LN713262.1	77	2e-31	1	.	.	.	.	.	.	.	.	pfam05294	Toxin_5	Scorpion short toxin. This family contains various secreted scorpion short toxins and seems to be unrelated to pfam00451.	.	.	.	.	.
Cla-novelgene-1342	.	.	.	.	.	.	.	.	.	.	.	.	.	.	.	.	pfam01692	Paramyxo_C	Paramyxovirus non-structural protein C. This family consist of the C proteins (C', C, Y1, Y2) found in Paramyxovirinae; human parainfluenza, and sendai virus. The C proteins effect viral RNA synthesis having both a positive and negative effect during the course of infection. Paramyxovirus have a negative strand ssRNA genome of 15.3kb form which six mRNAs are transcribed, five of these are monocis…	.	.	.	.	.
Cla-novelgene-4739	XP_008462506.1	1346	3.26e-178	XP_008462506.1 PREDICTED: protein fluG isoform X2 [Cucumis melo]	XM_008464284.2	467	0	1	P38094	154	3e-39	Protein fluG	SSO2553	95.1	5e-21	COG2159	pfam04909	Amidohydro_2	Amidohydrolase. These proteins are amidohydrolases that are related to pfam01979.	GO:0001896|autolysis;GO:0048315|conidium formation;GO:0006807|nitrogen compound metabolic process;GO:0075307|positive regulation of conidium formation;GO:0010914|positive regulation of sterigmatocystin biosynthetic process;GO:1900376|regulation of secondary metabolite biosynthetic process;GO:0010913|regulation of sterigmatocystin biosynthetic process;GO:0000905|sporocarp development involved in a…	GO:0005737|cytoplasm;	GO:0016787|hydrolase activity;	.	.
Cla-novelgene-4246	XP_004136115.1	418	4.04e-49	XP_004136115.1 PREDICTED: zinc finger protein WIP2-like [Cucumis sativus] KGN45138.1 hypothetical protein Csa_7G428260 [Cucumis sativus]	XM_004136067.2	257	3e-131	1	Q9SVY1	72.4	5e-14	Zinc finger protein WIP2	.	.	.	.	pfam06415	iPGM_N	BPG-independent PGAM N-terminus (iPGM_N). This family represents the N-terminal region of the 2,3-bisphosphoglycerate-independent phosphoglycerate mutase (or phosphoglyceromutase or BPG-independent PGAM) protein (EC:5.4.2.1). The family is found in conjunction with pfam01676 (located in the C-terminal region of the protein).	GO:1990058|fruit replum development;GO:0009860|pollen tube growth;GO:0006355|regulation of transcription, DNA-templated;GO:0006351|transcription, DNA-templated;GO:0010500|transmitting tissue development;	GO:0005634|nucleus;	GO:0046872|metal ion binding;GO:0003676|nucleic acid binding;GO:0003700|transcription factor activity, sequence-specific DNA binding;	.	.
Cla-novelgene-4146	XP_004135019.1	952	7.48e-125	XP_004135019.1 PREDICTED: aspartic proteinase-like protein 1 [Cucumis sativus] KGN48950.1 hypothetical protein Csa_6G507240 [Cucumis sativus]	XM_004134971.2	423	0	1	Q8VYV9	203	2e-59	Aspartyl protease family protein 1	.	.	.	.	pfam14543	TAXi_N	Xylanase inhibitor N-terminal. The N- and C-termini of the members of this family are jointly necessary for creating the catalytic pocket necessary for cleaving xylanase. Phytopathogens produce xylanase that destroys plant cells, so its destruction through proteolysis is vital for plant-survival.	GO:0030163|protein catabolic process;GO:0006508|proteolysis;	GO:0031225|anchored component of membrane;GO:0005886|plasma membrane;	GO:0004190|aspartic-type endopeptidase activity;	.	.
Cla-novelgene-2818	XP_016724771.1	422	7.9e-52	XP_016724771.1 PREDICTED: 26S proteasome non-ATPase regulatory subunit 4 homolog, partial [Gossypium hirsutum]	XM_004146099.2	249	7e-127	1	P55034	160	1e-46	26S proteasome non-ATPase regulatory subunit 4 homolog	YHR200w	95.9	8e-24	COG5148	pfam13519	VWA_2	von Willebrand factor type A domain.	GO:0006974|cellular response to DNA damage stimulus;GO:0048366|leaf development;GO:0010150|leaf senescence;GO:0009555|pollen development;GO:0048528|post-embryonic root development;GO:0043248|proteasome assembly;GO:0043161|proteasome-mediated ubiquitin-dependent protein catabolic process;GO:0030163|protein catabolic process;GO:0010029|regulation of seed germination;GO:0009737|response to abscisic …	GO:0005829|cytosol;GO:0016020|membrane;GO:0005634|nucleus;GO:0000502|proteasome complex;GO:0008540|proteasome regulatory particle, base subcomplex;	GO:0001653|peptide receptor activity;GO:0031593|polyubiquitin binding;	K03029	PSMD4, RPN10; 26S proteasome regulatory subunit N10
Cla-novelgene-5644	XP_011656937.1	1277	1.64e-176	XP_011656937.1 PREDICTED: NAC domain-containing protein 67-like [Cucumis sativus] KGN46720.1 hypothetical protein Csa_6G127320 [Cucumis sativus]	XM_008450099.2	639	0	1	Q9ZVP8	188	7e-54	NAC domain-containing protein 35	.	.	.	.	pfam02365	NAM	No apical meristem (NAM) protein. This is a family of no apical meristem (NAM) proteins these are plant development proteins. Mutations in NAM result in the failure to develop a shoot apical meristem in petunia embryos. NAM is indicated as having a role in determining positions of meristems and primordial. One member of this family NAP (NAC-like, activated by AP3/PI) is encoded by the target gene…	GO:0009908|flower development;GO:0006351|transcription, DNA-templated;	GO:0005634|nucleus;	GO:0003677|DNA binding;GO:0003700|transcription factor activity, sequence-specific DNA binding;	.	.
Cla97C01G022990	XP_004134953.1	486	7.97e-62	XP_004134953.1 PREDICTED: squamosa promoter-binding protein 1 [Cucumis sativus] KGN49239.1 hypothetical protein Csa_6G517960 [Cucumis sativus]	XM_004134905.2	277	2e-142	1	Q38741	126	5e-36	Squamosa promoter-binding protein 1	.	.	.	.	pfam03110	SBP	SBP domain. SBP domains (for SQUAMOSA-pROMOTER BINDING PROTEIN) are found in plant proteins. It is a sequence specific DNA-binding domain. Members of family probably function as transcription factors involved in the control of early flower development. The domain contains 10 conserved cysteine and histidine residues that probably are zinc ligands.	GO:0009908|flower development;GO:0006351|transcription, DNA-templated;	GO:0005634|nucleus;	GO:0003677|DNA binding;GO:0046872|metal ion binding;GO:0003700|transcription factor activity, sequence-specific DNA binding;	.	.
Cla97C04G075580	XP_004143352.1	1376	0	XP_004143352.1 PREDICTED: peroxidase 21-like [Cucumis sativus] KGN48136.1 hypothetical protein Csa_6G445010 [Cucumis sativus]	XM_004143304.2	650	0	1	Q42580	403	3e-139	Peroxidase 21	.	.	.	.	pfam00141	peroxidase	Peroxidase.	GO:0050832|defense response to fungus;GO:0042744|hydrogen peroxide catabolic process;GO:0009664|plant-type cell wall organization;GO:0006979|response to oxidative stress;GO:0048511|rhythmic process;	GO:0005829|cytosol;GO:0009505|plant-type cell wall;	GO:0020037|heme binding;GO:0046872|metal ion binding;GO:0004601|peroxidase activity;	K00430	E1.11.1.7; peroxidase [EC:1.11.1.7]
Cla-novelgene-4662	XP_016903535.1	240	5.02e-21	XP_016903535.1 PREDICTED: uncharacterized protein LOC103504025 [Cucumis melo]	LN713258.1	55	9e-19	1	.	.	.	.	.	.	.	.	pfam14643	DUF4455	Domain of unknown function (DUF4455). This domain family is found in bacteria and eukaryotes, and is approximately 480 amino acids in length. There are two completely conserved residues (W and P) that may be functionally important.	.	.	.	.	.
Cla97C02G030450	.	.	.	.	LN713255.1	55	3e-19	1	.	.	.	.	.	.	.	.	pfam12519	MDM10	Mitochondrial distribution and morphology protein 10. MDM10 is a family of eukaryotic proteins that forms a subunit of the SAM complex for biogenesis of beta-barrel proteins, though not porins, into the outer mitochondrial membrane.	.	.	.	.	.
Cla-novelgene-3836	XP_008443927.1	966	1.29e-131	XP_008443927.1 PREDICTED: uncharacterized protein LOC103487402 isoform X2 [Cucumis melo]	XM_008445705.2	544	0	1	.	.	.	.	.	.	.	.	pfam13639	zf-RING_2	Ring finger domain.	.	.	.	.	.
Cla97C02G043640	.	.	.	.	.	.	.	.	.	.	.	.	.	.	.	.	pfam04371	PAD_porph	Porphyromonas-type peptidyl-arginine deiminase. Peptidyl-arginine deiminase (PAD) enzymes catalyze the deimination of the guanidino group from carboxy-terminal arginine residues of various peptides to produce ammonia. PAD from Porphyromonas gingivalis (PPAD) appears to be evolutionarily unrelated to mammalian PAD (pfam03068), which is a metalloenzyme. PPAD is thought to belong to the same superfa…	.	.	.	.	.
Cla-novelgene-3677	XP_016899855.1	228	2.48e-22	XP_016899855.1 PREDICTED: uncharacterized protein LOC107990688 [Cucumis melo]	.	.	.	.	.	.	.	.	.	.	.	.	pfam03732	Retrotrans_gag	Retrotransposon gag protein. Gag or Capsid-like proteins from LTR retrotransposons. There is a central motif QGXXEXXXXXFXXLXXH that is common to Retroviridae gag-proteins, but is poorly conserved.	.	.	.	.	.
Cla97C01G022660	.	.	.	.	.	.	.	.	.	.	.	.	.	.	.	.	pfam06379	RhaT	L-rhamnose-proton symport protein (RhaT). This family consists of several bacterial L-rhamnose-proton symport protein (RhaT) sequences.	.	.	.	.	.
Cla-novelgene-5420	XP_004140685.1	645	1.18e-80	XP_004140685.1 PREDICTED: uncharacterized protein LOC101213433 [Cucumis sativus] KGN46323.1 hypothetical protein Csa_6G084570 [Cucumis sativus]	.	.	.	.	.	.	.	.	.	.	.	.	pfam03318	ETX_MTX2	Clostridium epsilon toxin ETX/Bacillus mosquitocidal toxin MTX2. This family appears to be distantly related to pfam01117.	.	.	.	.	.
Cla-novelgene-4595	XP_008462506.1	916	5.41e-116	XP_008462506.1 PREDICTED: protein fluG isoform X2 [Cucumis melo]	XM_008464284.2	242	1e-122	1	.	.	.	.	.	.	.	.	pfam11013	DUF2851	Protein of unknown function (DUF2851). This bacterial family of proteins has no known function.	.	.	.	.	.
Cla-novelgene-5396	XP_016903535.1	240	4.19e-21	XP_016903535.1 PREDICTED: uncharacterized protein LOC103504025 [Cucumis melo]	LN713258.1	53	1e-17	1	.	.	.	.	.	.	.	.	pfam14643	DUF4455	Domain of unknown function (DUF4455). This domain family is found in bacteria and eukaryotes, and is approximately 480 amino acids in length. There are two completely conserved residues (W and P) that may be functionally important.	.	.	.	.	.
Cla-novelgene-5402	XP_008447896.1	794	7.62e-106	XP_008447896.1 PREDICTED: uncharacterized protein LOC103490245 [Cucumis melo]	XM_008449674.2	351	0	1	.	.	.	.	.	.	.	.	pfam03168	LEA_2	Late embryogenesis abundant protein. Different types of LEA proteins are expressed at different stages of late embryogenesis in higher plant seed embryos and under conditions of dehydration stress. The function of these proteins is unknown. This family represents a group of LEA proteins that appear to be distinct from those in pfam02987. The family DUF1511, pfam07427, has now been merged into thi…	.	.	.	.	.
Cla-novelgene-282	KGN54391.1	1925	0	KGN54391.1 hypothetical protein Csa_4G312240 [Cucumis sativus]	XM_004148583.2	714	0	1	Q9M040	597	0	Pyruvate decarboxylase 4	SPAC186.09	300	5e-94	COG3961	pfam00205	TPP_enzyme_M	Thiamine pyrophosphate enzyme, central domain. The central domain of TPP enzymes contains a 2-fold Rossman fold.	.	.	GO:0000287|magnesium ion binding;GO:0004737|pyruvate decarboxylase activity;GO:0030976|thiamine pyrophosphate binding;	K01568	E4.1.1.1, pdc; pyruvate decarboxylase [EC:4.1.1.1]
Cla97C02G040410	KGN61029.1	324	9e-39	KGN61029.1 hypothetical protein Csa_2G034820 [Cucumis sativus]	.	.	.	.	.	.	.	.	.	.	.	.	pfam07753	DUF1609	Protein of unknown function (DUF1609). This region is found in a number of hypothetical proteins thought to be expressed by the eukaryote Encephalitozoon cuniculi, an obligate intracellular microsporidial parasite. It is approximately 200 residues long.	.	.	.	.	.
Cla-novelgene-3857	XP_016667508.1	326	3.02e-31	XP_016667508.1 PREDICTED: uncharacterized protein LOC107887790 [Gossypium hirsutum]	.	.	.	.	.	.	.	.	.	.	.	.	pfam02175	7TM_GPCR_Srb	Serpentine type 7TM GPCR chemoreceptor Srb. Chemoreception is mediated in Caenorhabditis elegans by members of the seven-transmembrane G-protein-coupled receptor class (7TM GPCRs) of proteins which are of the serpentine type. Srb is part of the Sra superfamily of chemoreceptors. Chemoperception is one of the central senses of soil nematodes like C. elegans which are otherwise 'blind' and 'deaf'.	.	.	.	.	.
Cla97C01G022030	KGN49142.1	316	6.58e-33	KGN49142.1 hypothetical protein Csa_6G516500 [Cucumis sativus]	XM_008441731.2	153	2e-73	1	Q8S9L6	79	3e-16	Cysteine-rich receptor-like protein kinase 29	.	.	.	.	pfam16578	IL17R_fnIII_D2	Interleukin 17 receptor D. IL17R_fnIII_D2 is the second extracellular fibronectin III-like domain on interleukin17-receptor-D molecules. The exact ligands of IL17R-D are not known.	GO:0006952|defense response;GO:0006468|protein phosphorylation;GO:0009737|response to abscisic acid;	GO:0016021|integral component of membrane;GO:0005886|plasma membrane;GO:0009506|plasmodesma;GO:0005773|vacuole;	GO:0005524|ATP binding;GO:0004674|protein serine/threonine kinase activity;	.	.
Cla-novelgene-269	NP_001292628.1	282	8.74e-28	NP_001292628.1 (+)-gamma-cadinene synthase [Cucumis sativus] AAU05952.1 beta-caryophyllene synthase [Cucumis sativus]	.	.	.	.	B2KSJ5	110	3e-27	(+)-gamma-cadinene synthase	.	.	.	.	pfam01397	Terpene_synth	Terpene synthase, N-terminal domain. It has been suggested that this gene family be designated tps (for terpene synthase). It has been split into six subgroups on the basis of phylogeny, called tpsa-tpsf. tpsa includes vetispiridiene synthase, 5-epi- aristolochene synthase, and (+)-delta-cadinene synthase. tpsb includes (-)-limonene synthase. tpsc includes kaurene synthase A. tpsd includes taxadi…	GO:0045338|farnesyl diphosphate metabolic process;GO:0051762|sesquiterpene biosynthetic process;GO:0016114|terpenoid biosynthetic process;	GO:0005737|cytoplasm;	GO:0047461|(+)-delta-cadinene synthase activity;GO:0000287|magnesium ion binding;GO:0010334|sesquiterpene synthase activity;	.	.
Cla97C05G090770	AES68192.1	144	1.18e-11	AES68192.1 transmembrane protein, putative [Medicago truncatula]	LN713260.1	101	8e-45	1	.	.	.	.	.	.	.	.	pfam15949	DUF4757	Domain of unknown function (DUF4757). This presumed domain is functionally uncharacterized. This domain family is found in eukaryotes, and is typically between 145 and 166 amino acids in length. The family is found in association with pfam00412. There are two completely conserved residues (W and L) that may be functionally important.	.	.	.	.	.
Cla-novelgene-3041	XP_008465284.1	456	2.9e-55	XP_008465284.1 PREDICTED: yrdC domain-containing protein, mitochondrial [Cucumis melo]	XM_004148743.2	227	1e-114	1	.	.	.	.	.	.	.	.	pfam01300	Sua5_yciO_yrdC	Telomere recombination. This domain has been shown to bind preferentially to dsRNA. The domain is found in SUA5 as well as HypF and YrdC. It has also been shown to be required for telomere recombniation in yeast.	.	.	.	.	.
Cla-novelgene-5411	XP_008449394.1	1567	0	XP_008449394.1 PREDICTED: UDP-glycosyltransferase 74E2-like [Cucumis melo]	XM_004145674.2	295	7e-152	1	Q9SYK9	417	4e-140	UDP-glycosyltransferase 74E2	BS_yojK	59.7	5e-09	COG1819	pfam00201	UDPGT	UDP-glucoronosyl and UDP-glucosyl transferase.	GO:0071475|cellular hyperosmotic salinity response;GO:0071215|cellular response to abscisic acid stimulus;GO:0070301|cellular response to hydrogen peroxide;GO:0042631|cellular response to water deprivation;GO:0009813|flavonoid biosynthetic process;GO:0052696|flavonoid glucuronidation;GO:0080024|indolebutyric acid metabolic process;GO:0080167|response to karrikin;GO:0010016|shoot system morphogene…	GO:0043231|intracellular membrane-bounded organelle;	GO:0052638|indole-3-butyrate beta-glucosyltransferase activity;GO:0080043|quercetin 3-O-glucosyltransferase activity;GO:0080044|quercetin 7-O-glucosyltransferase activity;GO:0035251|UDP-glucosyltransferase activity;	.	.
Cla-novelgene-3648	.	.	.	.	FJ862809.1	40	1e-10	1	.	.	.	.	.	.	.	.	pfam05049	IIGP	Interferon-inducible GTPase (IIGP). Interferon-inducible GTPase (IIGP) is thought to play a role in in intracellular defense. IIGP is predominantly associated with the Golgi apparatus and also localizes to the endoplasmic reticulum and exerts a distinct role in IFN-induced intracellular membrane trafficking or processing.	.	.	.	.	.
Cla-novelgene-334	XP_008437314.1	1508	0	XP_008437314.1 PREDICTED: phosphoglycerate mutase-like protein AT74H [Cucumis melo]	XM_008439092.2	759	0	1	Q9MAA2	288	1e-92	Phosphoglycerate mutase-like protein AT74	.	.	.	.	pfam00300	His_Phos_1	Histidine phosphatase superfamily (branch 1). The histidine phosphatase superfamily is so named because catalysis centers on a conserved His residue that is transiently phosphorylated during the catalytic cycle. Other conserved residues contribute to a 'phosphate pocket' and interact with the phospho group of substrate before, during and after its transfer to the His residue. Structure and sequen…	GO:0005975|carbohydrate metabolic process;	GO:0005829|cytosol;	GO:0050278|sedoheptulose-bisphosphatase activity;	.	.
Cla-novelgene-590	.	.	.	.	.	.	.	.	.	.	.	.	.	.	.	.	pfam10806	SAM35	SAM35, subunit of SAM coomplex. SAM35 is a family of fungal proteins found in the peripheral mitochondrial outer membrane. It is essential for cell viability. It forms a subunit of the SAM (sorting and assembly machinery) complex and is crucial for the assembly of the precursors of Tom40 and porin, the outer membrane beta-barrel proteins involved in mitochondrial biogenesis. SAM35 is required in …	.	.	.	.	.
Cla-novelgene-3808	ADN34228.1	280	7.25e-31	ADN34228.1 hypothetical protein [Cucumis melo subsp. melo]	XM_008461541.2	127	5e-59	1	.	.	.	.	.	.	.	.	pfam05097	DUF688	Protein of unknown function (DUF688). This family contains several uncharacterized proteins found in Arabidopsis thaliana.	.	.	.	.	.
Cla-novelgene-585	XP_011653213.1	312	2.42e-36	XP_011653213.1 PREDICTED: uncharacterized protein LOC105435187 [Cucumis sativus]	.	.	.	.	O64481	55.1	2e-08	Subtilisin-like protease SBT2.5	.	.	.	.	pfam05922	Inhibitor_I9	Peptidase inhibitor I9. This family includes the proteinase B inhibitor from Saccharomyces cerevisiae and the activation peptides from peptidases of the subtilisin family. The subtilisin propeptides are known to function as molecular chaperones, assisting in the folding of the mature peptidase, but have also been shown to act as 'temporary inhibitors'.	.	GO:0005618|cell wall;GO:0016020|membrane;	GO:0004252|serine-type endopeptidase activity;GO:0008236|serine-type peptidase activity;	.	.
Cla-novelgene-4922	XP_008456265.1	2356	0	XP_008456265.1 PREDICTED: protein ACCELERATED CELL DEATH 6-like [Cucumis melo]	XM_008458043.2	1019	0	1	Q6AWW5	72.4	7e-12	Ankyrin repeat-containing protein At5g02620	all2748	61.6	4e-09	COG0666	pfam13962	PGG	Domain of unknown function. The PGG domain is named for the highly conserved sequence motif found at the startt of the domain. The function is not known.	.	GO:0005783|endoplasmic reticulum;GO:0016021|integral component of membrane;GO:0005886|plasma membrane;	.	.	.
Cla-novelgene-6192	XP_008461170.1	671	4.85e-88	XP_008461170.1 PREDICTED: ethylene-responsive transcription factor ERF003-like [Cucumis melo]	XM_011661205.1	357	0	1	Q94AW5	140	5e-40	Ethylene-responsive transcription factor ERF003	.	.	.	.	pfam06602	Myotub-related	Myotubularin-like phosphatase domain. This family represents the phosphatase domain within eukaryotic myotubularin-related proteins. Myotubularin is a dual-specific lipid phosphatase that dephosphorylates phosphatidylinositol 3-phosphate and phosphatidylinositol (3,5)-bi-phosphate. Mutations in gene encoding myotubularin-related proteins have been associated with disease.	GO:0009873|ethylene-activated signaling pathway;GO:0006351|transcription, DNA-templated;	GO:0005634|nucleus;	GO:0003677|DNA binding;GO:0003700|transcription factor activity, sequence-specific DNA binding;	.	.
Cla97C05G104300	KGN52107.1	116	1.55e-07	KGN52107.1 hypothetical protein Csa_5G610410 [Cucumis sativus]	.	.	.	.	.	.	.	.	.	.	.	.	pfam01691	Adeno_E1B_19K	Adenovirus E1B 19K protein / small t-antigen. This family consists of adenovirus E1B 19K protein or small t-antigen. The E1B 19K protein inhibits E1A induced apoptosis and hence prolongs the viability of the host cell. It can also inhibit apoptosis mediated by tumor necrosis factor alpha and Fas antigen. E1B 19K blocks apoptosis by interacting with and inhibiting the p53-inducible and death- prom…	.	.	.	.	.
Cla-novelgene-5608	XP_008457833.1	564	6e-72	XP_008457833.1 PREDICTED: uncharacterized protein LOC103497420 [Cucumis melo]	XM_004147986.2	376	0	1	.	.	.	.	.	.	.	.	pfam15589	Imm21	Immunity protein 21. A predicted immunity protein with an alpha+beta fold and conserved WxG and YxxxC motif. Proteins containing this domain are present in bacterial polymorphic toxin systems as an immediate gene neighbor of the toxin gene, usually containing a domain of the NGO1392-family of HNH/Endonuclease VII fold nucleases.	.	.	.	.	.
Cla97C08G157890	XP_008444801.1	569	2.14e-73	XP_008444801.1 PREDICTED: WEB family protein At1g75720-like [Cucumis melo]	XM_004152604.2	358	0	1	F4I0N3	62.8	2e-11	WEB family protein At1g75720	.	.	.	.	pfam10359	Fmp27_WPPW	RNA pol II promoter Fmp27 protein domain. Fmp27_WPPW is a conserved domain of a family of proteins involved in RNA polymerase II transcription initiation. It contains characteristic HQR and WPPW sequence motifs. and is towards the C-terminal in members which contain Fmp27_SW pfam10305.	GO:0009904|chloroplast accumulation movement;GO:0009903|chloroplast avoidance movement;	GO:0005829|cytosol;	.	.	.
Cla-novelgene-3330	XP_008440998.1	551	5.29e-69	XP_008440998.1 PREDICTED: WAT1-related protein At5g64700-like [Cucumis melo] XP_008440999.1 PREDICTED: WAT1-related protein At5g64700-like [Cucumis melo]	XM_008442777.2	227	1e-114	1	Q9FGG3	93.2	5e-22	WAT1-related protein At5g64700	.	.	.	.	pfam00892	EamA	EamA-like transporter family. This family includes many hypothetical membrane proteins of unknown function. Many of the proteins contain two copies of the aligned region. The family used to be known as DUF6. Members of this family usually carry 5+5 transmembrane domains, and this domain attempts to model five of these.	GO:0006810|transport;	GO:0016021|integral component of membrane;GO:0005886|plasma membrane;	GO:0022857|transmembrane transporter activity;	.	.
Cla97C09G166460	XP_008461287.1	345	1.05e-39	XP_008461287.1 PREDICTED: transcription factor MYB46 [Cucumis melo]	XM_008463065.2	151	1e-72	1	Q9LXV2	115	2e-31	Transcription factor MYB46	ECU11g1690	46.2	8e-07	COG5147	pfam00249	Myb_DNA-binding	Myb-like DNA-binding domain. This family contains the DNA binding domains from Myb proteins, as well as the SANT domain family.	GO:0050832|defense response to fungus;GO:0009834|plant-type secondary cell wall biogenesis;GO:1901348|positive regulation of secondary cell wall biogenesis;GO:0045893|positive regulation of transcription, DNA-templated;GO:2000652|regulation of secondary cell wall biogenesis;GO:0009751|response to salicylic acid;GO:0006351|transcription, DNA-templated;	GO:0005634|nucleus;	GO:0003677|DNA binding;GO:0003700|transcription factor activity, sequence-specific DNA binding;	K09422	MYBP; myb proto-oncogene protein, plant
Cla-novelgene-5093	XP_008456239.1	1605	0	XP_008456239.1 PREDICTED: protein ACCELERATED CELL DEATH 6-like [Cucumis melo]	LN713259.1	459	0	1	A2CIR5	80.5	4e-15	Ankyrin repeat-containing protein NPR4	.	.	.	.	pfam13962	PGG	Domain of unknown function. The PGG domain is named for the highly conserved sequence motif found at the startt of the domain. The function is not known.	.	GO:0016021|integral component of membrane;GO:0005886|plasma membrane;	.	.	.
Cla-novelgene-5865	.	.	.	.	LN700354.1	98	6e-43	1	.	.	.	.	.	.	.	.	pfam05938	Self-incomp_S1	Plant self-incompatibility protein S1. This family consists of a series of plant proteins which are related to the Papaver rhoeas S1 self-incompatibility protein. Self incompatibility (SI) is the single most important outbreeding device found in angiosperms and is a mechanism that regulates the acceptance or rejection of pollen. S1 is known to exhibit specific pollen-inhibitory properties.	.	.	.	.	.
Cla-novelgene-4318	.	.	.	.	.	.	.	.	.	.	.	.	.	.	.	.	pfam02442	L1R_F9L	Lipid membrane protein of large eukaryotic DNA viruses. The four families of large eukaryotic DNA viruses, Poxviridae, Asfarviridae, Iridoviridae, and Phycodnaviridae, referred to collectively as nucleocytoplasmic large DNA viruses or NCLDV, have all been shown to have a lipid membrane, in spite of the major differences in virion structure. The paralogous genes L1R and F9L encode membrane protein…	.	.	.	.	.
Cla97C05G103000	XP_004142499.2	199	1.96e-17	XP_004142499.2 PREDICTED: protein NUCLEAR FUSION DEFECTIVE 4-like [Cucumis sativus]	.	.	.	.	.	.	.	.	.	.	.	.	pfam15702	HPS6	Hermansky-Pudlak syndrome 6 protein.	.	.	.	.	.
Cla-novelgene-6212	KGN66906.1	301	1.66e-34	KGN66906.1 hypothetical protein Csa_1G711160 [Cucumis sativus]	.	.	.	.	Q43681	68.6	4e-14	Probable non-specific lipid-transfer protein AKCS9	.	.	.	.	pfam14368	LTP_2	Probable lipid transfer. The members of this family are probably involved in lipid transfer. The family has several highly conserved cysteines, paired in various ways.	GO:0006869|lipid transport;	.	GO:0008289|lipid binding;	.	.
Cla-novelgene-2488	XP_016902238.1	680	6.77e-87	XP_016902238.1 PREDICTED: GDSL esterase/lipase At4g01130 isoform X1 [Cucumis melo]	XM_008459931.2	306	2e-158	1	Q9M153	183	7e-55	GDSL esterase/lipase At4g01130	.	.	.	.	pfam00657	Lipase_GDSL	GDSL-like Lipase/Acylhydrolase.	GO:0016042|lipid catabolic process;	GO:0005576|extracellular region;	GO:0016788|hydrolase activity, acting on ester bonds;	.	.
Cla97C05G092930	XP_008461553.1	460	1.18e-54	XP_008461553.1 PREDICTED: probable indole-3-pyruvate monooxygenase YUCCA10 [Cucumis melo]	XM_011652913.1	225	2e-113	1	Q9FVQ0	108	4e-27	Probable indole-3-pyruvate monooxygenase YUCCA10	mll7934	62.4	4e-11	COG2072	pfam07992	Pyr_redox_2	Pyridine nucleotide-disulphide oxidoreductase. This family includes both class I and class II oxidoreductases and also NADH oxidases and peroxidases. This domain is actually a small NADH binding domain within a larger FAD binding domain.	GO:0009851|auxin biosynthetic process;GO:0055114|oxidation-reduction process;	.	GO:0050660|flavin adenine dinucleotide binding;GO:0004497|monooxygenase activity;GO:0004499|N,N-dimethylaniline monooxygenase activity;GO:0050661|NADP binding;	K11816	YUCCA; indole-3-pyruvate monooxygenase [EC:1.14.13.168]
Cla-novelgene-1370	XP_008437452.1	539	1.23e-66	XP_008437452.1 PREDICTED: alcohol dehydrogenase-like 4 [Cucumis melo]	.	.	.	.	Q8VZ49	154	4e-44	Alcohol dehydrogenase-like 4	YPO1502	103	5e-26	COG1062	pfam08240	ADH_N	Alcohol dehydrogenase GroES-like domain. This is the catalytic domain of alcohol dehydrogenases. Many of them contain an inserted zinc binding domain. This domain has a GroES-like structure.	.	GO:0005737|cytoplasm;	GO:0004022|alcohol dehydrogenase (NAD) activity;GO:0008270|zinc ion binding;	K00001	E1.1.1.1, adh; alcohol dehydrogenase [EC:1.1.1.1]
Cla-novelgene-2291	XP_008438776.1	480	5.29e-57	XP_008438776.1 PREDICTED: sugar transporter ERD6-like 16 isoform X4 [Cucumis melo]	XM_008440554.2	287	6e-148	1	Q8LBI9	155	7e-44	Sugar transporter ERD6-like 16	.	.	.	.	pfam00083	Sugar_tr	Sugar (and other) transporter.	GO:0046323|glucose import;GO:0035428|hexose transmembrane transport;	GO:0005887|integral component of plasma membrane;	GO:0005355|glucose transmembrane transporter activity;GO:0005351|sugar:proton symporter activity;	.	.
Cla-novelgene-1062	XP_008444780.1	1601	0	XP_008444780.1 PREDICTED: WSC domain-containing protein ARB_07867-like [Cucumis melo]	XM_008446558.2	618	0	1	Q9FYG4	344	1e-111	Aldehyde oxidase GLOX1	.	.	.	.	pfam07250	Glyoxal_oxid_N	Glyoxal oxidase N-terminus. This family represents the N-terminus (approximately 300 residues) of a number of plant and fungal glyoxal oxidase enzymes. Glyoxal oxidase catalyzes the oxidation of aldehydes to carboxylic acids, coupled with reduction of dioxygen to hydrogen peroxide. It is an essential component of the extracellular lignin degradation pathways of the wood-rot fungus Phanerochaete c…	GO:0007275|multicellular organismal development;	GO:0005576|extracellular region;	GO:0004031|aldehyde oxidase activity;	.	.
Cla-novelgene-3365	XP_008447999.1	523	3.82e-65	XP_008447999.1 PREDICTED: auxin-responsive protein SAUR21-like [Cucumis melo]	LN713255.1	404	0	1	Q9LR09	99.4	2e-23	Putative HVA22-like protein g	.	.	.	.	pfam02519	Auxin_inducible	Auxin responsive protein. This family consists of the protein products of the ARG7 auxin responsive genes family none of which have any identified functional role.	GO:0001745|compound eye morphogenesis;GO:0009880|embryonic pattern specification;GO:0007447|imaginal disc pattern formation;GO:0007476|imaginal disc-derived wing morphogenesis;GO:0007367|segment polarity determination;GO:0007423|sensory organ development;GO:0015785|UDP-galactose transport;GO:0015786|UDP-glucose transport;GO:0015787|UDP-glucuronic acid transport;GO:0015788|UDP-N-acetylglucosamine …	GO:0005797|Golgi medial cisterna;GO:0000139|Golgi membrane;GO:0016021|integral component of membrane;	GO:0015297|antiporter activity;GO:0005459|UDP-galactose transmembrane transporter activity;GO:0005460|UDP-glucose transmembrane transporter activity;GO:0005461|UDP-glucuronic acid transmembrane transporter activity;GO:0005462|UDP-N-acetylglucosamine transmembrane transporter activity;GO:0005464|UDP-xylose transmembrane transporter activity;	.	.
Cla-novelgene-5423	XP_016901014.1	539	8.24e-68	XP_016901014.1 PREDICTED: NADPH-dependent pterin aldehyde reductase-like isoform X1 [Cucumis melo]	XM_011661598.1	197	8e-98	1	Q9SY73	168	3e-50	NADPH-dependent pterin aldehyde reductase	all1884	138	1e-39	COG1028	pfam00106	adh_short	short chain dehydrogenase. This family contains a wide variety of dehydrogenases.	GO:0006760|folic acid-containing compound metabolic process;	GO:0005829|cytosol;	GO:0016616|oxidoreductase activity, acting on the CH-OH group of donors, NAD or NADP as acceptor;	.	.
Cla-novelgene-4818	XP_008461464.1	1629	0	XP_008461464.1 PREDICTED: quinone oxidoreductase PIG3-like [Cucumis melo]	XM_008463242.2	843	0	1	Q53FA7	245	5e-74	Quinone oxidoreductase PIG3	Rv3777	342	6e-112	COG0604	pfam00107	ADH_zinc_N	Zinc-binding dehydrogenase.	GO:0006739|NADP metabolic process;GO:0042981|regulation of apoptotic process;	GO:0005829|cytosol;GO:0070062|extracellular exosome;	GO:0070402|NADPH binding;GO:0003960|NADPH:quinone reductase activity;GO:0042803|protein homodimerization activity;GO:0048038|quinone binding;GO:0008270|zinc ion binding;	K10133	TP53I3; tumor protein p53-inducible protein 3 [EC:1.-.-.-]
Cla-novelgene-2130	XP_008441954.1	310	1.71e-32	XP_008441954.1 PREDICTED: uncharacterized protein LOC103485953 [Cucumis melo]	.	.	.	.	.	.	.	.	.	.	.	.	pfam12776	Myb_DNA-bind_3	Myb/SANT-like DNA-binding domain. This presumed domain appears to be related to other Myb/SANT like DNA binding domains. In particular pfam10545 seems most related. This family is greatly expanded in plants and appears in several proteins annotated as transposon proteins.	.	.	.	.	.
Cla-novelgene-986	.	.	.	.	JX027062.1	54	1e-18	1	.	.	.	.	.	.	.	.	pfam07075	DUF1343	Protein of unknown function (DUF1343). This family consists of several hypothetical bacterial proteins of around 400 residues in length. The function of this family is unknown.	.	.	.	.	.
Cla-novelgene-3994	XP_008443490.1	808	5.67e-107	XP_008443490.1 PREDICTED: WAT1-related protein At5g40230-like isoform X2 [Cucumis melo] XP_016899612.1 PREDICTED: WAT1-related protein At5g40230-like isoform X2 [Cucumis melo]	XM_008445268.2	423	0	1	Q9FL08	177	3e-52	WAT1-related protein At5g40240	.	.	.	.	pfam06841	Phage_T4_gp19	T4-like virus tail tube protein gp19. This family consists of several tail tube protein gp19 sequences from the T4-like viruses. This family also contains bacterial members which suggest lateral transfer of genes.	GO:0006810|transport;	GO:0016021|integral component of membrane;GO:0005886|plasma membrane;	GO:0022857|transmembrane transporter activity;	.	.
Cla97C09G176860	KGN61577.1	299	2.6e-33	KGN61577.1 hypothetical protein Csa_2G172470 [Cucumis sativus]	XM_008462453.2	48	3e-15	1	O53732	57.8	1e-09	Tuberculostearic acid methyltransferase UfaA1	Rv0447c	57.8	4e-10	COG2230	pfam02353	CMAS	Mycolic acid cyclopropane synthetase. This family consist of Cyclopropane-fatty-acyl-phospholipid synthase or CFA synthase EC:2.1.1.79 this enzyme catalyze the reaction: S-adenosyl-L-methionine + phospholipid olefinic fatty acid <=> S-adenosyl-L-homocysteine + phospholipid cyclopropane fatty acid.	GO:0071555|cell wall organization;GO:0006633|fatty acid biosynthetic process;GO:0032259|methylation;	GO:0005737|cytoplasm;	GO:0008757|S-adenosylmethionine-dependent methyltransferase activity;	K00574	cfa; cyclopropane-fatty-acyl-phospholipid synthase [EC:2.1.1.79]
Cla-novelgene-460	XP_004142424.1	467	3.24e-57	XP_004142424.1 PREDICTED: tetraspanin-6 [Cucumis sativus] KGN52284.1 hypothetical protein Csa_5G623480 [Cucumis sativus]	XM_008448679.2	303	7e-157	1	Q9C7C1	150	9e-44	Tetraspanin-6	.	.	.	.	pfam00335	Tetraspannin	Tetraspanin family.	GO:0035265|organ growth;	GO:0016021|integral component of membrane;	.	.	.
Cla97C04G075230	XP_008447442.1	1005	1.15e-136	XP_008447442.1 PREDICTED: uncharacterized protein LOC103489885 [Cucumis melo]	XM_008449220.1	413	0	1	Q8RXH8	155	3e-44	Protein SODIUM POTASSIUM ROOT DEFECTIVE 3	.	.	.	.	pfam00403	HMA	Heavy-metal-associated domain.	GO:0030001|metal ion transport;	.	GO:0046872|metal ion binding;	.	.
Cla97C06G127910	XP_008464392.1	882	1.54e-118	XP_008464392.1 PREDICTED: bidirectional sugar transporter SWEET12-like [Cucumis melo]	XM_004138202.2	332	9e-173	1	Q9SMM5	198	6e-61	Bidirectional sugar transporter SWEET11	.	.	.	.	pfam03083	MtN3_slv	Sugar efflux transporter for intercellular exchange. This family includes proteins such as drosophila saliva, MtN3 involved in root nodule development and a protein involved in activation and expression of recombination activation genes (RAGs). Although the molecular function of these proteins is unknown, they are almost certainly transmembrane proteins. This family contains a region of two trans…	GO:0009793|embryo development ending in seed dormancy;GO:0051260|protein homooligomerization;GO:0010431|seed maturation;GO:0015770|sucrose transport;	GO:0016021|integral component of membrane;GO:0005887|integral component of plasma membrane;GO:0005886|plasma membrane;	GO:0008515|sucrose transmembrane transporter activity;GO:0051119|sugar transmembrane transporter activity;	K15382	SLC50A, SWEET; solute carrier family 50 (sugar transporter)
Cla-novelgene-3696	AAU04761.1	285	1.17e-28	AAU04761.1 MRGH13 [Cucumis melo]	.	.	.	.	.	.	.	.	.	.	.	.	pfam01582	TIR	TIR domain. The Toll/interleukin-1 receptor (TIR) homology domain is an intracellular signalling domain found in MyD88, interleukin 1 receptor and the Toll receptor. It contains three highly-conserved regions, and mediates protein-protein interactions between the Toll-like receptors (TLRs) and signal-transduction components. TIR-like motifs are also found in plant proteins thought to be involved …	.	.	.	.	.
Cla-novelgene-4091	XP_008464956.1	459	1.44e-55	XP_008464956.1 PREDICTED: annexin D8-like isoform X1 [Cucumis melo]	XM_008466734.2	252	2e-128	1	Q94CK4	67	1e-12	Annexin D8	.	.	.	.	pfam00191	Annexin	Annexin. This family of annexins also includes giardin that has been shown to function as an annexin.	GO:0009409|response to cold;GO:0009408|response to heat;GO:0009651|response to salt stress;GO:0009414|response to water deprivation;	.	GO:0005509|calcium ion binding;GO:0005544|calcium-dependent phospholipid binding;	.	.
Cla-novelgene-4340	XP_008458765.1	193	5.16e-16	XP_008458765.1 PREDICTED: serine/threonine-protein kinase fray2 isoform X1 [Cucumis melo] XP_008458766.1 PREDICTED: serine/threonine-protein kinase fray2 isoform X1 [Cucumis melo]	LN713263.1	185	4e-91	1	.	.	.	.	.	.	.	.	pfam00261	Tropomyosin	Tropomyosin. Tropomyosin is an alpha-helical protein that forms a coiled-coil structure of 2 parallel helices containing 2 sets of 7 alternating actin binding sites. The protein is best known for its role in regulating the interaction between actin and myosin in muscle contraction, but is also involved in the organisation and dynamics of the cytoskeleton in non-muscle cells. There are multiple ce…	.	.	.	.	.
Cla-novelgene-993	XP_008454223.1	594	4.43e-74	XP_008454223.1 PREDICTED: palmitoyl-monogalactosyldiacylglycerol delta-7 desaturase, chloroplastic-like [Cucumis melo]	XM_011661573.1	358	0	1	Q949X0	208	5e-64	Palmitoyl-monogalactosyldiacylglycerol delta-7 desaturase, chloroplastic	all1599	136	4e-38	COG1398	pfam00487	FA_desaturase	Fatty acid desaturase.	GO:0042759|long-chain fatty acid biosynthetic process;GO:0031408|oxylipin biosynthetic process;GO:0010205|photoinhibition;GO:0006636|unsaturated fatty acid biosynthetic process;	GO:0031969|chloroplast membrane;GO:0005789|endoplasmic reticulum membrane;GO:0016021|integral component of membrane;GO:0009579|thylakoid;	GO:0016717|oxidoreductase activity, acting on paired donors, with oxidation of a pair of donors resulting in the reduction of molecular oxygen to two molecules of water;	.	.
Cla-novelgene-4832	XP_016902698.1	636	3.53e-81	XP_016902698.1 PREDICTED: protein trichome berefringence-like 7 [Cucumis melo]	XM_017047209.1	306	2e-158	1	F4I037	142	4e-39	Protein trichome berefringence-like 7	.	.	.	.	pfam13839	PC-Esterase	GDSL/SGNH-like Acyl-Esterase family found in Pmr5 and Cas1p. The PC-Esterase family is comprised of Cas1p, the Homo sapiens C7orf58, Arabidopsis thaliana PMR5 and a group of plant freezing resistance/cold acclimatization proteins typified by Arabidopsis thaliana ESKIMO1, animal FAM55D proteins, and animal FAM113 proteins. The PC-Esterase family has features that are both similar and different fro…	GO:0071554|cell wall organization or biogenesis;	GO:0005794|Golgi apparatus;GO:0016021|integral component of membrane;	GO:0016413|O-acetyltransferase activity;	.	.
Cla-novelgene-3973	.	.	.	.	.	.	.	.	.	.	.	.	.	.	.	.	pfam11833	CPP1-like	Protein CHAPERONE-LIKE PROTEIN OF POR1-like. This entry includes proteins from bacteria and eukaryotes. The plant member, CHAPERONE-LIKE PROTEIN OF POR1 (CPP1), is an essential protein for chloroplast development, plays a role in the regulation of POR (light-dependent protochlorophyllide oxidoreductase) stability and function.	.	.	.	.	.
Cla97C01G015910	XP_016899204.1	128	1.15e-09	XP_016899204.1 PREDICTED: uncharacterized protein LOC107990445 [Cucumis melo]	XM_004141868.2	68	2e-26	1	.	.	.	.	.	.	.	.	pfam06432	GPI2	Phosphatidylinositol N-acetylglucosaminyltransferase. Glycosylphosphatidylinositol (GPI) represents an important anchoring molecule for cell surface proteins. The first step in its synthesis is the transfer of N-acetylglucosamine (GlcNAc) from UDP-N-acetylglucosamine to phosphatidylinositol (PI). This step involves products of three or four genes in both yeast (GPI1, GPI2 and GPI3) and mammals (G…	.	.	.	.	.
Cla-novelgene-4403	XP_008456076.1	976	1.03e-131	XP_008456076.1 PREDICTED: glutelin type-A 2-like [Cucumis melo]	LN713260.1	424	0	1	P83004	58.2	4e-09	13S globulin basic chain	.	.	.	.	pfam00190	Cupin_1	Cupin. This family represents the conserved barrel domain of the 'cupin' superfamily ('cupa' is the Latin term for a small barrel). This family contains 11S and 7S plant seed storage proteins, and germins. Plant seed storage proteins provide the major nitrogen source for the developing plant.	.	.	GO:0045735|nutrient reservoir activity;	.	.
