# Supplementary material for: Pan-genome of Citrullus genus highlights the extent of presence/absence variation during domestication and selection
Source: BMC Genomics. 2023 Jun 15;24:332. doi: 10.1186/s12864-023-09443-w (PMC10273549; doi:10.1186/s12864-023-09443-w)
Supplement: Supplementary file 5 — Additional file 5: Table S4. The result of PAV selection analysis between CL-cultivar and CL-landrace. [file 12864_2023_9443_MOESM5_ESM.xlsx]

## Sheet: CL-cultivar_CL-landrace.info
Gene	NR:Seq-id	NR:Score	NR:Evalue	NR:Description	NT:Seq-id	NT:Score	NT:Evalue	NT:Description	Uniprot:UniProtKB-AC	Uniprot:Score	Uniprot:Evalue	Uniprot:Description	COG:gene	COG:Score	COG:Eval	COG:num	Pfam:pfam_ID	Pfam:pfam_Name	Pfam:pfam_Description	GO:biological_process	GO:cellular_component	GO:molecular_function	KEGG:KO	KEGG:Description
Cla-novelgene-5109	XP_008456265.1	2379	0	XP_008456265.1 PREDICTED: protein ACCELERATED CELL DEATH 6-like [Cucumis melo]	XM_008458043.2	1027	0	1	Q6AWW5	107	4e-23	Ankyrin repeat-containing protein At5g02620	all2748	63.2	1e-09	COG0666	pfam13962	PGG	Domain of unknown function. The PGG domain is named for the highly conserved sequence motif found at the startt of the domain. The function is not known.	.	GO:0005783|endoplasmic reticulum;GO:0016021|integral component of membrane;GO:0005886|plasma membrane;	.	.	.
Cla-novelgene-4445	XP_008462506.1	510	1.92e-59	XP_008462506.1 PREDICTED: protein fluG isoform X2 [Cucumis melo]	XM_008464284.2	219	3e-110	1	.	.	.	.	.	.	.	.	pfam04238	DUF420	Protein of unknown function (DUF420). Predicted membrane protein with four transmembrane helices.	.	.	.	.	.
Cla-novelgene-5141	XP_008462506.1	1664	0	XP_008462506.1 PREDICTED: protein fluG isoform X2 [Cucumis melo]	XM_008464284.2	475	0	1	P38094	156	4e-39	Protein fluG	SSO2553	93.6	4e-20	COG2159	pfam04909	Amidohydro_2	Amidohydrolase. These proteins are amidohydrolases that are related to pfam01979.	GO:0001896|autolysis;GO:0048315|conidium formation;GO:0006807|nitrogen compound metabolic process;GO:0075307|positive regulation of conidium formation;GO:0010914|positive regulation of sterigmatocystin biosynthetic process;GO:1900376|regulation of secondary metabolite biosynthetic process;GO:0010913|regulation of sterigmatocystin biosynthetic process;GO:0000905|sporocarp development involved in a…	GO:0005737|cytoplasm;	GO:0016787|hydrolase activity;	.	.
Cla-novelgene-14	.	.	.	.	JX027062.1	57	3e-20	1	.	.	.	.	.	.	.	.	pfam07075	DUF1343	Protein of unknown function (DUF1343). This family consists of several hypothetical bacterial proteins of around 400 residues in length. The function of this family is unknown.	.	.	.	.	.
Cla-novelgene-4595	XP_008462506.1	916	5.41e-116	XP_008462506.1 PREDICTED: protein fluG isoform X2 [Cucumis melo]	XM_008464284.2	242	1e-122	1	.	.	.	.	.	.	.	.	pfam11013	DUF2851	Protein of unknown function (DUF2851). This bacterial family of proteins has no known function.	.	.	.	.	.
Cla-novelgene-4922	XP_008456265.1	2356	0	XP_008456265.1 PREDICTED: protein ACCELERATED CELL DEATH 6-like [Cucumis melo]	XM_008458043.2	1019	0	1	Q6AWW5	72.4	7e-12	Ankyrin repeat-containing protein At5g02620	all2748	61.6	4e-09	COG0666	pfam13962	PGG	Domain of unknown function. The PGG domain is named for the highly conserved sequence motif found at the startt of the domain. The function is not known.	.	GO:0005783|endoplasmic reticulum;GO:0016021|integral component of membrane;GO:0005886|plasma membrane;	.	.	.
Cla-novelgene-5423	XP_016901014.1	539	8.24e-68	XP_016901014.1 PREDICTED: NADPH-dependent pterin aldehyde reductase-like isoform X1 [Cucumis melo]	XM_011661598.1	197	8e-98	1	Q9SY73	168	3e-50	NADPH-dependent pterin aldehyde reductase	all1884	138	1e-39	COG1028	pfam00106	adh_short	short chain dehydrogenase. This family contains a wide variety of dehydrogenases.	GO:0006760|folic acid-containing compound metabolic process;	GO:0005829|cytosol;	GO:0016616|oxidoreductase activity, acting on the CH-OH group of donors, NAD or NADP as acceptor;	.	.
Cla-novelgene-986	.	.	.	.	JX027062.1	54	1e-18	1	.	.	.	.	.	.	.	.	pfam07075	DUF1343	Protein of unknown function (DUF1343). This family consists of several hypothetical bacterial proteins of around 400 residues in length. The function of this family is unknown.	.	.	.	.	.
