# Supplementary material for: Pan-genome of Citrullus genus highlights the extent of presence/absence variation during domestication and selection
Source: BMC Genomics. 2023 Jun 15;24:332. doi: 10.1186/s12864-023-09443-w (PMC10273549; doi:10.1186/s12864-023-09443-w)
Supplement: Supplementary file 6 — Additional file 6: Table S5. The result of PAV selection analysis between CL-landrace and CM. [file 12864_2023_9443_MOESM6_ESM.xlsx]

## Sheet: CL-landrace_CM.info
Gene	NR:Seq-id	NR:Score	NR:Evalue	NR:Description	NT:Seq-id	NT:Score	NT:Evalue	NT:Description	Uniprot:UniProtKB-AC	Uniprot:Score	Uniprot:Evalue	Uniprot:Description	COG:gene	COG:Score	COG:Eval	COG:num	Pfam:pfam_ID	Pfam:pfam_Name	Pfam:pfam_Description	GO:biological_process	GO:cellular_component	GO:molecular_function	KEGG:KO	KEGG:Description
Cla-novelgene-1901	XP_008461058.1	489	2.97e-60	XP_008461058.1 PREDICTED: probable inactive 2-oxoglutarate-dependent dioxygenase AOP2 isoform X2 [Cucumis melo]	XM_008462836.2	222	7e-112	1	Q945B5	87.4	1e-19	2-oxoglutarate-dependent dioxygenase AOP2	.	.	.	.	pfam14226	DIOX_N	non-haem dioxygenase in morphine synthesis N-terminal. This is the highly conserved N-terminal region of proteins with 2-oxoglutarate/Fe(II)-dependent dioxygenase activity.	GO:0019761|glucosinolate biosynthetic process;	.	GO:0046872|metal ion binding;GO:0016706|oxidoreductase activity, acting on paired donors, with incorporation or reduction of molecular oxygen, 2-oxoglutarate as one donor, and incorporation of one atom each of oxygen into both donors;	.	.
Cla-novelgene-2516	XP_008459705.1	722	2.54e-95	XP_008459705.1 PREDICTED: transcription factor MYB59-like [Cucumis melo]	XM_008461483.2	356	0	1	Q4JL84	159	3e-46	Transcription factor MYB59	ECU11g1690	109	5e-28	COG5147	pfam00249	Myb_DNA-binding	Myb-like DNA-binding domain. This family contains the DNA binding domains from Myb proteins, as well as the SANT domain family.	GO:0046686|response to cadmium ion;GO:0010200|response to chitin;GO:0009723|response to ethylene;GO:0009739|response to gibberellin;GO:0009753|response to jasmonic acid;GO:0009751|response to salicylic acid;GO:0006351|transcription, DNA-templated;	GO:0005634|nucleus;	GO:0003677|DNA binding;GO:0003700|transcription factor activity, sequence-specific DNA binding;	K09422	MYBP; myb proto-oncogene protein, plant
Cla-novelgene-3458	XP_011650359.1	818	2.09e-105	XP_011650359.1 PREDICTED: type I inositol 1,4,5-trisphosphate 5-phosphatase 2 isoform X2 [Cucumis sativus]	XM_011652057.1	376	0	1	Q9FUR2	234	1e-71	Type I inositol polyphosphate 5-phosphatase 2	YNL106c_2	112	8e-28	COG5411	pfam12062	HSNSD	heparan sulfate-N-deacetylase. This family of proteins is are heparan sulfate N-deacetylase enzymes. This protein is found in eukaryotes. This proteinenzyme is often found associated with pfam00685.	GO:0009738|abscisic acid-activated signaling pathway;GO:0046855|inositol phosphate dephosphorylation;GO:0032957|inositol trisphosphate metabolic process;GO:0046856|phosphatidylinositol dephosphorylation;GO:0009737|response to abscisic acid;GO:0009845|seed germination;GO:0090351|seedling development;	.	GO:0052659|inositol-1,3,4,5-tetrakisphosphate 5-phosphatase activity;GO:0052658|inositol-1,4,5-trisphosphate 5-phosphatase activity;GO:0004445|inositol-polyphosphate 5-phosphatase activity;GO:0034485|phosphatidylinositol-3,4,5-trisphosphate 5-phosphatase activity;GO:0004439|phosphatidylinositol-4,5-bisphosphate 5-phosphatase activity;	.	.
Cla-novelgene-10	XP_011660312.1	735	1.81e-96	XP_011660312.1 PREDICTED: protein PHLOEM PROTEIN 2-LIKE A9-like [Cucumis sativus] KGN66884.1 hypothetical protein Csa_1G703570 [Cucumis sativus]	XM_011662010.1	324	4e-168	1	Q9SA16	139	2e-38	Protein PHLOEM PROTEIN 2-LIKE A9	.	.	.	.	pfam14299	PP2	Phloem protein 2. Phloem protein 2 (PP2) is one of the most abundant and enigmatic proteins in the phloem sap. PP2 is translocated in the assimilate stream where its lectin activity or RNA-binding properties can exert effects over long distances.	.	.	GO:0030246|carbohydrate binding;	.	.
Cla-novelgene-4650	XP_010674653.1	573	4.9e-69	XP_010674653.1 PREDICTED: ATP-dependent Clp protease proteolytic subunit 5, chloroplastic [Beta vulgaris subsp. vulgaris] KMT13670.1 hypothetical protein BVRB_4g080530 [Beta vulgaris subsp. vulgaris]	LN713261.1	332	2e-172	1	Q9S834	219	9e-67	ATP-dependent Clp protease proteolytic subunit 5, chloroplastic	alr1238	150	6e-42	COG0740	pfam00574	CLP_protease	Clp protease. The Clp protease has an active site catalytic triad. In E. coli Clp protease, ser-111, his-136 and asp-185 form the catalytic triad. Some members have lost active site residues and are therefore inactive, some contain one or two large insertions.	.	GO:0009507|chloroplast;GO:0009941|chloroplast envelope;GO:0009570|chloroplast stroma;GO:0009534|chloroplast thylakoid;GO:0009840|chloroplastic endopeptidase Clp complex;GO:0009532|plastid stroma;GO:0009579|thylakoid;	GO:0004252|serine-type endopeptidase activity;	K01358	clpP, CLPP; ATP-dependent Clp protease, protease subunit [EC:3.4.21.92]
Cla-novelgene-238	XP_011652397.1	1198	2.71e-161	XP_011652397.1 PREDICTED: cytochrome P450 CYP82D47-like [Cucumis sativus]	XM_008466547.2	319	2e-165	1	O49858	258	1e-79	Cytochrome P450 82A3	.	.	.	.	pfam00067	p450	Cytochrome P450. Cytochrome P450s are haem-thiolate proteins involved in the oxidative degradation of various compounds. They are particularly well known for their role in the degradation of environmental toxins and mutagens. They can be divided into 4 classes, according to the method by which electrons from NAD(P)H are delivered to the catalytic site. Sequence conservation is relatively low with…	GO:0044550|secondary metabolite biosynthetic process;	GO:0016020|membrane;	GO:0020037|heme binding;GO:0005506|iron ion binding;GO:0016709|oxidoreductase activity, acting on paired donors, with incorporation or reduction of molecular oxygen, NAD(P)H as one donor, and incorporation of one atom of oxygen;	.	.
Cla-novelgene-1039	.	.	.	.	.	.	.	.	.	.	.	.	.	.	.	.	pfam15146	FANCAA	Fanconi anemia-associated. This family of proteins plays a role in the Fanconi anemia-associated DNA damage response.	.	.	.	.	.
Cla-novelgene-2840	KGN59969.1	349	5.43e-40	KGN59969.1 hypothetical protein Csa_3G857590 [Cucumis sativus]	.	.	.	.	F4HQX1	72.8	9e-14	Jacalin-related lectin 3	.	.	.	.	pfam01419	Jacalin	Jacalin-like lectin domain. Proteins containing this domain are lectins. It is found in 1 to 6 copies in these proteins. The domain is also found in the animal prostatic spermine-binding protein.	.	.	GO:0030246|carbohydrate binding;	.	.
Cla-novelgene-2728	KGN50541.1	972	1.51e-130	KGN50541.1 hypothetical protein Csa_5G181480 [Cucumis sativus]	LN713264.1	398	0	1	P52409	229	3e-71	Glucan endo-1,3-beta-glucosidase	.	.	.	.	pfam00332	Glyco_hydro_17	Glycosyl hydrolases family 17.	GO:0005975|carbohydrate metabolic process;GO:0006952|defense response;	.	GO:0042973|glucan endo-1,3-beta-D-glucosidase activity;	.	.
Cla-novelgene-2667	XP_004135760.1	983	7.23e-135	XP_004135760.1 PREDICTED: agamous-like MADS-box protein AGL80 [Cucumis sativus] KGN65990.1 hypothetical protein Csa_1G560740 [Cucumis sativus]	XM_008452291.2	429	0	1	Q9FJK3	204	8e-63	Agamous-like MADS-box protein AGL80	ECU07g1740	48.5	3e-06	COG5068	pfam00319	SRF-TF	SRF-type transcription factor (DNA-binding and dimerization domain).	GO:0045944|positive regulation of transcription from RNA polymerase II promoter;GO:0006351|transcription, DNA-templated;	GO:0005634|nucleus;GO:0043078|polar nucleus;	GO:0000987|core promoter proximal region sequence-specific DNA binding;GO:0000982|transcription factor activity, RNA polymerase II core promoter proximal region sequence-specific binding;GO:0003700|transcription factor activity, sequence-specific DNA binding;	.	.
Cla-novelgene-4259	XP_016899164.1	604	4.04e-77	XP_016899164.1 PREDICTED: L-ascorbate peroxidase 3, peroxisomal [Cucumis melo]	XM_017043675.1	316	5e-164	1	Q01MI9	183	9e-56	Probable L-ascorbate peroxidase 3	YKR066c	94	3e-22	COG0376	pfam00141	peroxidase	Peroxidase.	GO:0042744|hydrogen peroxide catabolic process;GO:0006979|response to oxidative stress;	GO:0016021|integral component of membrane;	GO:0020037|heme binding;GO:0016688|L-ascorbate peroxidase activity;GO:0046872|metal ion binding;	.	.
Cla-novelgene-4645	XP_004142960.1	334	2.38e-36	XP_004142960.1 PREDICTED: vignain-like [Cucumis sativus] KGN62334.1 hypothetical protein Csa_2G349680 [Cucumis sativus]	.	.	.	.	Q9STL5	110	4e-28	KDEL-tailed cysteine endopeptidase CEP3	.	.	.	.	pfam08246	Inhibitor_I29	Cathepsin propeptide inhibitor domain (I29). This domain is found at the N-terminus of some C1 peptidases such as Cathepsin L where it acts as a propeptide. There are also a number of proteins that are composed solely of multiple copies of this domain such as the peptidase inhibitor salarin. This family is classified as I29 by MEROPS.	GO:0051603|proteolysis involved in cellular protein catabolic process;	GO:0005783|endoplasmic reticulum;GO:0005615|extracellular space;GO:0005764|lysosome;	GO:0004197|cysteine-type endopeptidase activity;	K16292	CEP, CYSEP; KDEL-tailed cysteine endopeptidase [EC:3.4.22.-]
Cla-novelgene-2025	KGN49679.1	549	6.28e-71	KGN49679.1 hypothetical protein Csa_5G059150 [Cucumis sativus]	XM_008456634.1	327	4e-170	1	Q8L856	112	6e-29	Transmembrane ascorbate ferrireductase 1	.	.	.	.	pfam03188	Cytochrom_B561	Eukaryotic cytochrome b561. Cytochrome b561 is a secretory vesicle-specific electron transport protein. It is an integral membrane protein, that binds two heme groups non-covalently. This is a eukaryotic family. Members of the 'prokaryotic cytochrome b561' family can be found in Pfam: PF01292.	.	GO:0009507|chloroplast;GO:0016021|integral component of membrane;GO:0005774|vacuolar membrane;GO:0005773|vacuole;	GO:0046872|metal ion binding;GO:0016491|oxidoreductase activity;	K08360	CYB561; cytochrome b-561
Cla-novelgene-663	XP_008456076.1	861	2.22e-114	XP_008456076.1 PREDICTED: glutelin type-A 2-like [Cucumis melo]	XM_004151456.2	359	0	1	.	.	.	.	.	.	.	.	pfam00190	Cupin_1	Cupin. This family represents the conserved barrel domain of the 'cupin' superfamily ('cupa' is the Latin term for a small barrel). This family contains 11S and 7S plant seed storage proteins, and germins. Plant seed storage proteins provide the major nitrogen source for the developing plant.	.	.	.	.	.
Cla-novelgene-3594	XP_008450518.1	1208	2.26e-165	XP_008450518.1 PREDICTED: ATP-citrate synthase alpha chain protein 2 [Cucumis melo]	XM_008452296.2	631	0	1	Q2QNG7	446	2e-155	ATP-citrate synthase alpha chain protein 3	SPAC22A12.16	204	6e-61	COG0045	pfam16114	Citrate_bind	ATP citrate lyase citrate-binding. This is the citrate-binding domain of ATP citrate lyase. This domain has a Rossmann fold.	GO:0006085|acetyl-CoA biosynthetic process;GO:0006633|fatty acid biosynthetic process;	GO:0009346|citrate lyase complex;GO:0005829|cytosol;	GO:0005524|ATP binding;GO:0003878|ATP citrate synthase activity;	K01648	ACLY; ATP citrate (pro-S)-lyase [EC:2.3.3.8]
Cla-novelgene-4787	NP_001315388.1	1710	0	NP_001315388.1 (+)-gamma-cadinene synthase-like [Cucumis melo] AJD19682.1 sesquiterpene synthase Tps1 [Cucumis melo]	NM_001328459.1	611	0	1	B2KSJ5	555	0	(+)-gamma-cadinene synthase	.	.	.	.	pfam03936	Terpene_synth_C	Terpene synthase family, metal binding domain. It has been suggested that this gene family be designated tps (for terpene synthase). It has been split into six subgroups on the basis of phylogeny, called tpsa-tpsf. tpsa includes vetispiridiene synthase, 5-epi- aristolochene synthase, and (+)-delta-cadinene synthase. tpsb includes (-)-limonene synthase. tpsc includes kaurene synthase A. tpsd inclu…	GO:0045338|farnesyl diphosphate metabolic process;GO:0051762|sesquiterpene biosynthetic process;GO:0016114|terpenoid biosynthetic process;	GO:0005737|cytoplasm;	GO:0047461|(+)-delta-cadinene synthase activity;GO:0000287|magnesium ion binding;GO:0010334|sesquiterpene synthase activity;	.	.
Cla-novelgene-463	XP_008464213.1	1053	9.63e-138	XP_008464213.1 PREDICTED: pyruvate decarboxylase 1-like [Cucumis melo]	XM_008465991.2	279	4e-143	1	A2Y5L9	374	1e-123	Pyruvate decarboxylase 1	SPAC186.09	215	2e-63	COG3961	pfam00205	TPP_enzyme_M	Thiamine pyrophosphate enzyme, central domain. The central domain of TPP enzymes contains a 2-fold Rossman fold.	.	.	GO:0000287|magnesium ion binding;GO:0004737|pyruvate decarboxylase activity;GO:0030976|thiamine pyrophosphate binding;	.	.
Cla97C06G125070	.	.	.	.	.	.	.	.	.	.	.	.	.	.	.	.	pfam11361	DUF3159	Protein of unknown function (DUF3159). Some members in this family of proteins with unknown function are annotated as membrane proteins however this cannot be confirmed. Currently this family of proteins has no known function.	.	.	.	.	.
Cla97C07G139600	XP_008454250.1	559	8.12e-73	XP_008454250.1 PREDICTED: uncharacterized RNA-binding protein C17H9.04c-like [Cucumis melo]	XR_001763241.1	336	4e-175	1	.	.	.	.	.	.	.	.	pfam00641	zf-RanBP	Zn-finger in Ran binding protein and others.	.	.	.	.	.
Cla-novelgene-3903	XP_004141857.1	120	6.41e-06	XP_004141857.1 PREDICTED: uncharacterized protein LOC101222947 [Cucumis sativus] KGN48621.1 hypothetical protein Csa_6G495750 [Cucumis sativus]	XM_004141809.2	257	4e-131	1	.	.	.	.	.	.	.	.	pfam12271	Chs3p	Chitin synthase III catalytic subunit. This family of proteins is found in eukaryotes. Proteins in this family are typically between 288 and 332 amino acids in length. This family is the catalytic domain of chitin synthase III. Chitin is a major component of fungal cell walls and this enzyme is responsible for its formation.	.	.	.	.	.
Cla-novelgene-2908	XP_008458371.1	295	1.29e-32	XP_008458371.1 PREDICTED: 60S ribosomal protein L29-1-like [Cucumis melo]	XM_011658966.1	215	1e-107	1	Q9M7X7	109	6e-29	60S ribosomal protein L29-1	.	.	.	.	pfam01779	Ribosomal_L29e	Ribosomal L29e protein family.	GO:0002181|cytoplasmic translation;	GO:0022625|cytosolic large ribosomal subunit;GO:0005730|nucleolus;	GO:0003735|structural constituent of ribosome;	K02905	RP-L29e, RPL29; large subunit ribosomal protein L29e
Cla-novelgene-1323	XP_004137512.1	203	2.04e-18	XP_004137512.1 PREDICTED: cell division cycle-associated protein 7 [Cucumis sativus] KGN64188.1 hypothetical protein Csa_1G042940 [Cucumis sativus]	XM_004137464.2	116	5e-53	1	.	.	.	.	.	.	.	.	pfam10497	zf-4CXXC_R1	Zinc-finger domain of monoamine-oxidase A repressor R1. R1 is a transcription factor repressor that inhibits monoamine oxidase A gene expression. This domain is a four-CXXC zinc finger putative DNA-binding domain found at the C-terminal end of R1. The domain carries 12 cysteines of which four pairs are of the CXXC type.	.	.	.	.	.
Cla-novelgene-5299	XP_008462313.1	585	6.36e-74	XP_008462313.1 PREDICTED: histone H2B type 1-A-like [Cucumis melo]	.	.	.	.	Q9SGE3	135	5e-37	Histone H2B.2	.	.	.	.	pfam00125	Histone	Core histone H2A/H2B/H3/H4.	GO:0006334|nucleosome assembly;	GO:0000788|nuclear nucleosome;	GO:0003677|DNA binding;	K11252	H2B; histone H2B
Cla-novelgene-3742	.	.	.	.	.	.	.	.	.	.	.	.	.	.	.	.	pfam12619	MCM2_N	Mini-chromosome maintenance protein 2. This domain family is found in eukaryotes, and is typically between 138 and 153 amino acids in length. The family is found in association with pfam00493. Mini-chromosome maintenance (MCM) proteins are essential for DNA replication. These proteins use ATPase activity to perform this function.	.	.	.	.	.
Cla-novelgene-2741	XP_008451338.1	484	3.08e-58	XP_008451338.1 PREDICTED: oxysterol-binding protein-related protein 4C-like [Cucumis melo]	XM_011650644.1	273	4e-140	1	Q9SVZ9	88.6	4e-20	Oxysterol-binding protein-related protein 4A	.	.	.	.	pfam01237	Oxysterol_BP	Oxysterol-binding protein.	GO:0006869|lipid transport;	.	GO:0008289|lipid binding;	.	.
Cla-novelgene-4837	XP_004152661.2	1662	0	XP_004152661.2 PREDICTED: galactose oxidase-like [Cucumis sativus] KGN62661.1 hypothetical protein Csa_2G365680 [Cucumis sativus]	XM_004152613.2	636	0	1	Q9FYG4	348	9e-113	Aldehyde oxidase GLOX1	.	.	.	.	pfam07250	Glyoxal_oxid_N	Glyoxal oxidase N-terminus. This family represents the N-terminus (approximately 300 residues) of a number of plant and fungal glyoxal oxidase enzymes. Glyoxal oxidase catalyzes the oxidation of aldehydes to carboxylic acids, coupled with reduction of dioxygen to hydrogen peroxide. It is an essential component of the extracellular lignin degradation pathways of the wood-rot fungus Phanerochaete c…	GO:0007275|multicellular organismal development;	GO:0005576|extracellular region;	GO:0004031|aldehyde oxidase activity;	.	.
Cla-novelgene-4629	XP_008456265.1	1512	0	XP_008456265.1 PREDICTED: protein ACCELERATED CELL DEATH 6-like [Cucumis melo]	XM_008458043.2	686	0	1	Q9C7A2	101	5e-22	Ankyrin repeat-containing protein ITN1	RSc0257	53.9	5e-07	COG0666	pfam13962	PGG	Domain of unknown function. The PGG domain is named for the highly conserved sequence motif found at the startt of the domain. The function is not known.	GO:0034613|cellular protein localization;GO:0009651|response to salt stress;GO:0007165|signal transduction;	GO:0016021|integral component of membrane;GO:0005634|nucleus;GO:0005886|plasma membrane;	.	.	.
Cla-novelgene-1766	XP_004149132.1	553	2.9e-72	XP_004149132.1 PREDICTED: uncharacterized protein LOC101204884 [Cucumis sativus] KGN49556.1 hypothetical protein Csa_5G001030 [Cucumis sativus]	XM_004149084.2	275	3e-141	1	.	.	.	.	.	.	.	.	pfam07539	DRIM	Down-regulated in metastasis. These eukaryotic proteins include DRIM (Down-Regulated In Metastasis), which is differentially expressed in metastatic and non-metastatic human breast carcinoma cells. It is believed to be involved in processing of non-coding RNA.	.	.	.	.	.
Cla97C02G027020	XP_008460920.1	835	6.65e-110	XP_008460920.1 PREDICTED: WAT1-related protein At5g64700-like [Cucumis melo]	XM_008462698.2	450	0	1	Q9FGG3	169	1e-48	WAT1-related protein At5g64700	.	.	.	.	pfam00892	EamA	EamA-like transporter family. This family includes many hypothetical membrane proteins of unknown function. Many of the proteins contain two copies of the aligned region. The family used to be known as DUF6. Members of this family usually carry 5+5 transmembrane domains, and this domain attempts to model five of these.	GO:0006810|transport;	GO:0016021|integral component of membrane;GO:0005886|plasma membrane;	GO:0022857|transmembrane transporter activity;	.	.
Cla-novelgene-5390	XP_020518627.1	328	6.02e-33	XP_020518627.1 probable inositol transporter 2 isoform X2 [Amborella trichopoda]	XM_008446344.2	128	3e-59	1	Q9C757	124	1e-30	Probable inositol transporter 2	.	.	.	.	pfam00083	Sugar_tr	Sugar (and other) transporter.	GO:0046323|glucose import;GO:0035428|hexose transmembrane transport;GO:0015798|myo-inositol transport;GO:0023052|signaling;	GO:0005887|integral component of plasma membrane;GO:0005886|plasma membrane;GO:0090406|pollen tube;	GO:0005355|glucose transmembrane transporter activity;GO:0005366|myo-inositol:proton symporter activity;GO:0005351|sugar:proton symporter activity;	K08150	SLC2A13, ITR; MFS transporter, SP family, solute carrier family 2 (myo-inositol transporter), member 13
Cla97C01G007710	XP_011656221.1	336	9.11e-36	XP_011656221.1 PREDICTED: uncharacterized protein LOC105435677 [Cucumis sativus]	.	.	.	.	Q9FPT1	77.4	7e-15	Ubiquitin carboxyl-terminal hydrolase 12	.	.	.	.	pfam00917	MATH	MATH domain. This motif has been called the Meprin And TRAF-Homology (MATH) domain. This domain is hugely expanded in the nematode C. elegans.	GO:0016579|protein deubiquitination;GO:0006511|ubiquitin-dependent protein catabolic process;	GO:0005829|cytosol;	GO:0036459|ubiquitinyl hydrolase activity;	K11838	USP7, UBP15; ubiquitin carboxyl-terminal hydrolase 7 [EC:3.4.19.12]
Cla-novelgene-4292	XP_008443837.1	259	3.64e-28	XP_008443837.1 PREDICTED: uncharacterized protein LOC103487332 [Cucumis melo] ABQ53641.1 AWPM19-like protein [Cucumis melo]	LN713266.1	177	5e-87	1	.	.	.	.	.	.	.	.	pfam05512	AWPM-19	AWPM-19-like family. Members of this family are 19 kDa membrane proteins. The levels of the plant protein AWPM-19 increase dramatically when there is an increase level of abscisic acid. The increase presence of this protein leads to greater tolerance of freezing.	.	.	.	.	.
Cla-novelgene-1494	CCH26410.1	1265	1.65e-175	CCH26410.1 xyloglucan endotransglycosylase [Cucumis sativus]	XM_004140202.2	642	0	1	P35694	355	5e-121	Xyloglucan endotransglucosylase/hydrolase 2	YLR213c	81.3	2e-16	COG2273	pfam00722	Glyco_hydro_16	Glycosyl hydrolases family 16.	GO:0042546|cell wall biogenesis;GO:0010411|xyloglucan metabolic process;	GO:0048046|apoplast;GO:0005618|cell wall;	GO:0004553|hydrolase activity, hydrolyzing O-glycosyl compounds;GO:0016762|xyloglucan:xyloglucosyl transferase activity;	K08235	E2.4.1.207; xyloglucan:xyloglucosyl transferase [EC:2.4.1.207]
Cla-novelgene-1328	CBI37227.3	353	5e-63	CBI37227.3 unnamed protein product, partial [Vitis vinifera]	XM_004152023.2	156	5e-75	1	O64489	130	1e-34	Probable indole-3-pyruvate monooxygenase YUCCA9	mll7934	77	4e-16	COG2072	pfam13738	Pyr_redox_3	Pyridine nucleotide-disulphide oxidoreductase.	GO:0009851|auxin biosynthetic process;GO:0055114|oxidation-reduction process;	.	GO:0050660|flavin adenine dinucleotide binding;GO:0004497|monooxygenase activity;GO:0004499|N,N-dimethylaniline monooxygenase activity;GO:0050661|NADP binding;	K11816	YUCCA; indole-3-pyruvate monooxygenase [EC:1.14.13.168]
Cla97C07G136470	XP_017646878.1	964	3.13e-127	XP_017646878.1 PREDICTED: WAT1-related protein At1g43650-like [Gossypium arboreum]	XM_016794527.1	50	9e-16	1	Q9ZUS1	184	2e-52	WAT1-related protein At2g37460	.	.	.	.	pfam00892	EamA	EamA-like transporter family. This family includes many hypothetical membrane proteins of unknown function. Many of the proteins contain two copies of the aligned region. The family used to be known as DUF6. Members of this family usually carry 5+5 transmembrane domains, and this domain attempts to model five of these.	GO:0006810|transport;	GO:0016021|integral component of membrane;GO:0005886|plasma membrane;	GO:0022857|transmembrane transporter activity;	.	.
Cla-novelgene-12	KGN61575.1	1121	6.55e-155	KGN61575.1 hypothetical protein Csa_2G171960 [Cucumis sativus]	XM_011650838.1	444	0	1	O53732	146	2e-39	Tuberculostearic acid methyltransferase UfaA1	VC1122	184	3e-54	COG2230	pfam02353	CMAS	Mycolic acid cyclopropane synthetase. This family consist of Cyclopropane-fatty-acyl-phospholipid synthase or CFA synthase EC:2.1.1.79 this enzyme catalyze the reaction: S-adenosyl-L-methionine + phospholipid olefinic fatty acid <=> S-adenosyl-L-homocysteine + phospholipid cyclopropane fatty acid.	GO:0071555|cell wall organization;GO:0006633|fatty acid biosynthetic process;GO:0032259|methylation;	GO:0005737|cytoplasm;	GO:0008757|S-adenosylmethionine-dependent methyltransferase activity;	K00574	cfa; cyclopropane-fatty-acyl-phospholipid synthase [EC:2.1.1.79]
Cla-novelgene-3645	XP_011652397.1	445	6.2e-52	XP_011652397.1 PREDICTED: cytochrome P450 CYP82D47-like [Cucumis sativus]	.	.	.	.	H2DH24	139	4e-39	Cytochrome P450 CYP82D47	.	.	.	.	pfam00067	p450	Cytochrome P450. Cytochrome P450s are haem-thiolate proteins involved in the oxidative degradation of various compounds. They are particularly well known for their role in the degradation of environmental toxins and mutagens. They can be divided into 4 classes, according to the method by which electrons from NAD(P)H are delivered to the catalytic site. Sequence conservation is relatively low with…	.	.	GO:0020037|heme binding;GO:0005506|iron ion binding;GO:0004497|monooxygenase activity;GO:0016705|oxidoreductase activity, acting on paired donors, with incorporation or reduction of molecular oxygen;	.	.
Cla-novelgene-3051	XP_008451989.1	587	1.25e-69	XP_008451989.1 PREDICTED: protein translocase subunit SECA2, chloroplastic isoform X3 [Cucumis melo]	XM_008453767.2	315	2e-163	1	D8WUA4	217	3e-64	Protein translocase subunit SECA2, chloroplastic	sll0616	85.1	2e-18	COG0653	pfam07516	SecA_SW	SecA Wing and Scaffold domain. SecA protein binds to the plasma membrane where it interacts with proOmpA to support translocation of proOmpA through the membrane. SecA protein achieves this translocation, in association with SecY protein, in an ATP dependent manner. This family is composed of two C-terminal alpha helical subdomains: the wing and scaffold subdomains.	GO:0009658|chloroplast organization;GO:0017038|protein import;GO:0006605|protein targeting;GO:0010109|regulation of photosynthesis;	GO:0031969|chloroplast membrane;	GO:0005524|ATP binding;GO:0015462|protein-transmembrane transporting ATPase activity;	K03070	secA; preprotein translocase subunit SecA
Cla97C09G178410	XP_004148095.1	1864	0	XP_004148095.1 PREDICTED: cytochrome P450 89A2-like [Cucumis sativus] KGN63388.1 hypothetical protein Csa_2G435510 [Cucumis sativus]	LN713265.1	508	0	1	Q42602	482	8e-164	Cytochrome P450 89A2	AGc2890	79.3	6e-15	COG2124	pfam00067	p450	Cytochrome P450. Cytochrome P450s are haem-thiolate proteins involved in the oxidative degradation of various compounds. They are particularly well known for their role in the degradation of environmental toxins and mutagens. They can be divided into 4 classes, according to the method by which electrons from NAD(P)H are delivered to the catalytic site. Sequence conservation is relatively low with…	GO:0044550|secondary metabolite biosynthetic process;	GO:0016021|integral component of membrane;GO:0016020|membrane;	GO:0020037|heme binding;GO:0005506|iron ion binding;GO:0016709|oxidoreductase activity, acting on paired donors, with incorporation or reduction of molecular oxygen, NAD(P)H as one donor, and incorporation of one atom of oxygen;	.	.
Cla97C07G139650	XP_008454271.1	226	8.43e-21	XP_008454271.1 PREDICTED: protein tesmin/TSO1-like CXC 2 [Cucumis melo]	.	.	.	.	F4JIF5	67.4	6e-12	Protein tesmin/TSO1-like CXC 2	.	.	.	.	pfam03638	TCR	Tesmin/TSO1-like CXC domain, cysteine-rich domain. This family includes proteins that have two copies of a cysteine rich motif as follows: C-X-C-X4-C-X3-YC-X-C-X6-C-X3-C-X-C-X2-C. The family includes Tesmin and TSO1. This family is called a CXC domain in.	GO:0007275|multicellular organismal development;	GO:0005634|nucleus;	GO:0046872|metal ion binding;	.	.
Cla97C06G112380	XP_004140491.1	434	3.55e-54	XP_004140491.1 PREDICTED: uncharacterized protein LOC101205257 [Cucumis sativus] KGN46561.1 hypothetical protein Csa_6G108590 [Cucumis sativus]	XM_008468781.2	265	9e-136	1	.	.	.	.	.	.	.	.	pfam00628	PHD	PHD-finger. PHD folds into an interleaved type of Zn-finger chelating 2 Zn ions in a similar manner to that of the RING and FYVE domains. Several PHD fingers have been identified as binding modules of methylated histone H3.	.	.	.	.	.
Cla-novelgene-1753	XP_019169896.1	450	8.4e-54	XP_019169896.1 PREDICTED: NADP-dependent D-sorbitol-6-phosphate dehydrogenase-like isoform X1 [Ipomoea nil]	XM_008451575.1	248	3e-126	1	P28475	142	7e-40	NADP-dependent D-sorbitol-6-phosphate dehydrogenase	ZyqhE	68.6	7e-14	COG0656	pfam00248	Aldo_ket_red	Aldo/keto reductase family. This family includes a number of K+ ion channel beta chain regulatory domains - these are reported to have oxidoreductase activity.	.	.	GO:0047641|aldose-6-phosphate reductase (NADPH) activity;	K00085	E1.1.1.200; aldose-6-phosphate reductase (NADPH2) [EC:1.1.1.200]
Cla97C09G182010	.	.	.	.	.	.	.	.	.	.	.	.	.	.	.	.	pfam16913	PUNUT	Purine nucleobase transmembrane transport. PUNUT is a family of largely plant and fungal purine transporters. Most members are 10-pass transmembrane proteins, and they belong to the drug/metabolite transporter (dmt) superfamily. The plant vascular system transports nucloebases and their derivatives such as cytokinins and caffeine by a common H+-coupled high-affinity purine transport system; the P…	.	.	.	.	.
Cla-novelgene-5522	XP_015894499.1	801	2.79e-104	XP_015894499.1 PREDICTED: vignain-like [Ziziphus jujuba]	.	.	.	.	P25803	293	1e-95	Vignain	AF1946_2	58.9	2e-09	COG4870	pfam00112	Peptidase_C1	Papain family cysteine protease.	.	GO:0005788|endoplasmic reticulum lumen;	GO:0008234|cysteine-type peptidase activity;	.	.
Cla97C02G038660	KGN62031.1	456	3.85e-58	KGN62031.1 hypothetical protein Csa_2G287130 [Cucumis sativus]	.	.	.	.	.	.	.	.	.	.	.	.	pfam16192	PMT_4TMC	C-terminal four TMM region of protein-O-mannosyltransferase. PMT_4TMC is the C-terminal four membrane-pass region of protein-O-mannosyltransferases and similar enzymes.	.	.	.	.	.
Cla-novelgene-3059	XP_011659259.1	398	3.44e-48	XP_011659259.1 PREDICTED: ethylene-responsive transcription factor ERF098-like [Cucumis sativus] KGN44741.1 hypothetical protein Csa_7G375830 [Cucumis sativus]	XM_011660957.1	339	8e-177	1	Q9LTC5	96.3	4e-24	Ethylene-responsive transcription factor ERF098	.	.	.	.	pfam16618	SH3-WW_linker	Linker region between SH3 and WW domains on ARHGAP12. SH3-WW_linker is a natively unstructured region on Rho-GTPase activating factor 12 proteins that lies between the SH3 and the WW domains. it is found in higher eukaryotes, and the function is not known.	GO:0009873|ethylene-activated signaling pathway;GO:0010200|response to chitin;GO:0006351|transcription, DNA-templated;	GO:0005634|nucleus;	GO:0003677|DNA binding;GO:0003700|transcription factor activity, sequence-specific DNA binding;	.	.
Cla-novelgene-1874	XP_008451096.1	770	3.66e-102	XP_008451096.1 PREDICTED: protein YLS3-like [Cucumis melo]	XM_008452874.2	530	0	1	O64864	140	7e-39	Protein YLS3	.	.	.	.	pfam14368	LTP_2	Probable lipid transfer. The members of this family are probably involved in lipid transfer. The family has several highly conserved cysteines, paired in various ways.	GO:0006869|lipid transport;	GO:0031225|anchored component of membrane;GO:0005886|plasma membrane;	GO:0008289|lipid binding;	.	.
Cla97C05G088030	XP_004134239.1	367	8.21e-45	XP_004134239.1 PREDICTED: uncharacterized protein LOC101210404 isoform X2 [Cucumis sativus]	XM_004134191.2	208	4e-104	1	.	.	.	.	.	.	.	.	pfam04667	Endosulfine	cAMP-regulated phosphoprotein/endosulfine conserved region. Conserved region found in both cAMP-regulated phosphoprotein 19 (ARPP-19) and Alpha/Beta endosulfine. No function has yet been assigned to ARPP-19. Endosulfine is the endogenous ligand for the ATP-dependent potassium (K ATP) channels which occupy a key position in the control of insulin release from the pancreatic beta cell by coupling c…	.	.	.	.	.
Cla97C10G191760	XP_004133752.2	644	9.08e-79	XP_004133752.2 PREDICTED: probable rhamnogalacturonate lyase B [Cucumis sativus] KGN56316.1 hypothetical protein Csa_3G115050 [Cucumis sativus]	XM_004133704.2	288	2e-148	1	.	.	.	.	.	.	.	.	pfam06045	Rhamnogal_lyase	Rhamnogalacturonate lyase family. Rhamnogalacturonate lyase (EC:4.2.2.-) degrades the rhamnogalacturonan I (RG-I) backbone of pectin. This family contains mainly members from plants, but also contains the plant pathogen Erwinia chrysanthemi.	.	.	.	.	.
Cla-novelgene-1210	.	.	.	.	.	.	.	.	.	.	.	.	.	.	.	.	pfam03125	Sre	C. elegans Sre G protein-coupled chemoreceptor. Caenorhabditis elegans Sre proteins are candidate chemosensory receptors. There are four main recognized groups of such receptors: Odr-10, Sra, Sro, and Srg. Sre (this family), Sra pfam02117 and Srb pfam02175 comprise the Sra group. All of the above receptors are thought to be G protein-coupled seven transmembrane domain proteins. The existence of s…	.	.	.	.	.
Cla-novelgene-3007	.	.	.	.	XM_011657794.1	95	4e-41	1	.	.	.	.	.	.	.	.	pfam07326	DUF1466	Protein of unknown function (DUF1466). This family consists of several hypothetical mammalian proteins of around 240 residues in length.	.	.	.	.	.
Cla-novelgene-908	.	.	.	.	.	.	.	.	.	.	.	.	.	.	.	.	pfam10883	DUF2681	Protein of unknown function (DUF2681). This family of proteins is found in bacteria. Proteins in this family are typically between 81 and 117 amino acids in length.	.	.	.	.	.
Cla-novelgene-905	XP_011659023.1	309	9.56e-35	XP_011659023.1 PREDICTED: photosystem II D1 precursor processing protein PSB27-H2, chloroplastic isoform X2 [Cucumis sativus]	XM_008448926.2	145	4e-69	1	Q9ZVZ9	100	7e-26	Photosystem II D1 precursor processing protein PSB27-H2, chloroplastic	.	.	.	.	pfam13326	PSII_Pbs27	Photosystem II Pbs27. This family of proteins contains Pbs27, a highly conserved component of photosystem II. Pbs27 is comprised of four helices arranged in a right handed up-down-up-down fold, with a less ordered region located at the N-terminus.	GO:0010207|photosystem II assembly;GO:0010206|photosystem II repair;	GO:0009507|chloroplast;GO:0009543|chloroplast thylakoid lumen;	.	.	.
Cla-novelgene-3695	.	.	.	.	.	.	.	.	.	.	.	.	.	.	.	.	pfam02694	UPF0060	Uncharacterized BCR, YnfA/UPF0060 family.	.	.	.	.	.
Cla97C02G037840	KGN61956.1	160	1.07e-13	KGN61956.1 hypothetical protein Csa_2G271490 [Cucumis sativus]	LN713265.1	117	1e-53	1	.	.	.	.	.	.	.	.	pfam05678	VQ	VQ motif. This short motif is found in a variety of plant proteins. These proteins vary greatly in length and are mostly composed of low complexity regions. They all conserve a short motif FXhVQChTG, where X is any amino acid and h is a hydrophobic amino acid. The function of this motif is uncertain, however one protein in this family has been found to bind the SigA sigma factor. It would seem pl…	.	.	.	.	.
Cla-novelgene-3447	XP_004143790.1	290	5.4e-31	XP_004143790.1 PREDICTED: probable leucine-rich repeat receptor-like protein kinase At1g35710 [Cucumis sativus] KGN51189.1 hypothetical protein Csa_5G485190 [Cucumis sativus]	XM_008467482.2	138	2e-65	1	.	.	.	.	.	.	.	.	pfam05761	5_nucleotid	5' nucleotidase family. This family of eukaryotic proteins includes 5' nucleotidase enzymes, such as purine 5'-nucleotidase EC:3.1.3.5.	.	.	.	.	.
Cla-novelgene-4726	.	.	.	.	.	.	.	.	.	.	.	.	.	.	.	.	pfam03901	Glyco_transf_22	Alg9-like mannosyltransferase family. Members of this family are mannosyltransferase enzymes. At least some members are localized in endoplasmic reticulum and involved in GPI anchor biosynthesis.	.	.	.	.	.
Cla97C06G113510	KGN50395.1	1431	0	KGN50395.1 hypothetical protein Csa_5G171770 [Cucumis sativus]	XM_011657860.1	544	0	1	.	.	.	.	.	.	.	.	pfam00150	Cellulase	Cellulase (glycosyl hydrolase family 5).	.	.	.	.	.
Cla-novelgene-3539	XP_008455761.1	258	9.35e-27	XP_008455761.1 PREDICTED: ER membrane protein complex subunit 8/9 homolog [Cucumis melo]	XM_008457539.2	255	3e-130	1	Q9FG71	78.6	3e-17	ER membrane protein complex subunit 8/9 homolog	.	.	.	.	pfam03665	UPF0172	Uncharacterized protein family (UPF0172). In Chlamydomonas reinhardtii the protein TLA1 (truncated light-harvesting chlorophyll antenna size) apparently regulates genes that define the chlorophyll-a antenna size in the photosynthetic apparatus. This family was formerly known as UPF0172.	.	GO:0005783|endoplasmic reticulum;	.	.	.
Cla-novelgene-704	XP_004147582.1	370	3.6e-41	XP_004147582.1 PREDICTED: geraniol 8-hydroxylase-like [Cucumis sativus] KGN50208.1 hypothetical protein Csa_5G159620 [Cucumis sativus]	XM_004147534.2	131	2e-61	1	P37120	66.6	2e-12	Flavonoid 3',5'-hydroxylase	.	.	.	.	pfam00067	p450	Cytochrome P450. Cytochrome P450s are haem-thiolate proteins involved in the oxidative degradation of various compounds. They are particularly well known for their role in the degradation of environmental toxins and mutagens. They can be divided into 4 classes, according to the method by which electrons from NAD(P)H are delivered to the catalytic site. Sequence conservation is relatively low with…	GO:0009718|anthocyanin-containing compound biosynthetic process;	.	GO:0033772|flavonoid 3',5'-hydroxylase activity;GO:0020037|heme binding;GO:0005506|iron ion binding;	.	.
Cla-novelgene-6	XP_016902698.1	497	8.75e-61	XP_016902698.1 PREDICTED: protein trichome berefringence-like 7 [Cucumis melo]	XM_017047209.1	244	4e-124	1	F4I037	109	9e-28	Protein trichome berefringence-like 7	.	.	.	.	pfam13839	PC-Esterase	GDSL/SGNH-like Acyl-Esterase family found in Pmr5 and Cas1p. The PC-Esterase family is comprised of Cas1p, the Homo sapiens C7orf58, Arabidopsis thaliana PMR5 and a group of plant freezing resistance/cold acclimatization proteins typified by Arabidopsis thaliana ESKIMO1, animal FAM55D proteins, and animal FAM113 proteins. The PC-Esterase family has features that are both similar and different fro…	GO:0071554|cell wall organization or biogenesis;	GO:0005794|Golgi apparatus;GO:0016021|integral component of membrane;	GO:0016413|O-acetyltransferase activity;	.	.
Cla-novelgene-2219	XP_008458302.1	521	1.35e-66	XP_008458302.1 PREDICTED: multiprotein-bridging factor 1c [Cucumis melo]	XM_008460080.2	252	1e-128	1	Q9LV58	177	4e-56	Multiprotein-bridging factor 1c	SPBC83.17	84.7	1e-20	COG1813	pfam08523	MBF1	Multiprotein bridging factor 1. This domain is found in the multiprotein bridging factor 1 (MBF1) which forms a heterodimer with MBF2. It has been shown to make direct contact with the TATA-box binding protein (TBP) and interacts with Ftz-F1, stabilizing the Ftz-F1-DNA complex. It is also found in the endothelial differentiation-related factor (EDF-1). Human EDF-1 is involved in the repression of…	GO:0009873|ethylene-activated signaling pathway;GO:0045893|positive regulation of transcription, DNA-templated;GO:0009737|response to abscisic acid;GO:0009408|response to heat;GO:0009414|response to water deprivation;GO:0006351|transcription, DNA-templated;	GO:0005737|cytoplasm;GO:0005730|nucleolus;	GO:0043565|sequence-specific DNA binding;GO:0003713|transcription coactivator activity;GO:0003700|transcription factor activity, sequence-specific DNA binding;	K03627	MBF1; putative transcription factor
Cla-novelgene-3280	XP_008464009.1	633	4.55e-78	XP_008464009.1 PREDICTED: polyadenylate-binding protein-interacting protein 3 isoform X1 [Cucumis melo]	XM_017047637.1	343	4e-179	1	Q94AM9	135	2e-36	Polyadenylate-binding protein-interacting protein 4	SPBC21B10.03c	93.6	1e-21	COG5180	pfam06741	LsmAD	LsmAD domain. This domain is found associated with Lsm domain.	GO:0010603|regulation of cytoplasmic mRNA processing body assembly;GO:0034063|stress granule assembly;	GO:0010494|cytoplasmic stress granule;	GO:0044822|poly(A) RNA binding;	.	.
Cla-novelgene-1342	.	.	.	.	.	.	.	.	.	.	.	.	.	.	.	.	pfam01692	Paramyxo_C	Paramyxovirus non-structural protein C. This family consist of the C proteins (C', C, Y1, Y2) found in Paramyxovirinae; human parainfluenza, and sendai virus. The C proteins effect viral RNA synthesis having both a positive and negative effect during the course of infection. Paramyxovirus have a negative strand ssRNA genome of 15.3kb form which six mRNAs are transcribed, five of these are monocis…	.	.	.	.	.
Cla-novelgene-900	XP_008450248.1	370	8.68e-45	XP_008450248.1 PREDICTED: MLP-like protein 328 [Cucumis melo]	XM_008452026.1	143	4e-68	1	Q9ZVF3	72.4	1e-15	MLP-like protein 328	.	.	.	.	pfam00407	Bet_v_1	Pathogenesis-related protein Bet v I family. This family is named after Bet v 1, the major birch pollen allergen. This protein belongs to family 10 of plant pathogenesis-related proteins (PR-10), cytoplasmic proteins of 15-17 kd that are wide-spread among dicotyledonous plants. In recent years, a number of diverse plant proteins with low sequence similarity to Bet v 1 was identified. A classifica…	GO:0006952|defense response;GO:0009607|response to biotic stimulus;GO:0080184|response to phenylpropanoid;GO:0010043|response to zinc ion;GO:0010228|vegetative to reproductive phase transition of meristem;	GO:0005829|cytosol;	GO:0005507|copper ion binding;	.	.
Cla97C01G022990	XP_004134953.1	486	7.97e-62	XP_004134953.1 PREDICTED: squamosa promoter-binding protein 1 [Cucumis sativus] KGN49239.1 hypothetical protein Csa_6G517960 [Cucumis sativus]	XM_004134905.2	277	2e-142	1	Q38741	126	5e-36	Squamosa promoter-binding protein 1	.	.	.	.	pfam03110	SBP	SBP domain. SBP domains (for SQUAMOSA-pROMOTER BINDING PROTEIN) are found in plant proteins. It is a sequence specific DNA-binding domain. Members of family probably function as transcription factors involved in the control of early flower development. The domain contains 10 conserved cysteine and histidine residues that probably are zinc ligands.	GO:0009908|flower development;GO:0006351|transcription, DNA-templated;	GO:0005634|nucleus;	GO:0003677|DNA binding;GO:0046872|metal ion binding;GO:0003700|transcription factor activity, sequence-specific DNA binding;	.	.
Cla-novelgene-4662	XP_016903535.1	240	5.02e-21	XP_016903535.1 PREDICTED: uncharacterized protein LOC103504025 [Cucumis melo]	LN713258.1	55	9e-19	1	.	.	.	.	.	.	.	.	pfam14643	DUF4455	Domain of unknown function (DUF4455). This domain family is found in bacteria and eukaryotes, and is approximately 480 amino acids in length. There are two completely conserved residues (W and P) that may be functionally important.	.	.	.	.	.
Cla-novelgene-574	XP_008449770.1	311	4.89e-34	XP_008449770.1 PREDICTED: peroxidase 2-like [Cucumis melo]	XM_004142198.2	139	6e-66	1	Q9FG34	84.7	1e-19	Peroxidase 54	.	.	.	.	pfam00141	peroxidase	Peroxidase.	GO:0042744|hydrogen peroxide catabolic process;GO:0006979|response to oxidative stress;	GO:0005576|extracellular region;GO:0005774|vacuolar membrane;	GO:0020037|heme binding;GO:0046872|metal ion binding;GO:0004601|peroxidase activity;	K00430	E1.11.1.7; peroxidase [EC:1.11.1.7]
Cla-novelgene-3677	XP_016899855.1	228	2.48e-22	XP_016899855.1 PREDICTED: uncharacterized protein LOC107990688 [Cucumis melo]	.	.	.	.	.	.	.	.	.	.	.	.	pfam03732	Retrotrans_gag	Retrotransposon gag protein. Gag or Capsid-like proteins from LTR retrotransposons. There is a central motif QGXXEXXXXXFXXLXXH that is common to Retroviridae gag-proteins, but is poorly conserved.	.	.	.	.	.
Cla-novelgene-5420	XP_004140685.1	645	1.18e-80	XP_004140685.1 PREDICTED: uncharacterized protein LOC101213433 [Cucumis sativus] KGN46323.1 hypothetical protein Csa_6G084570 [Cucumis sativus]	.	.	.	.	.	.	.	.	.	.	.	.	pfam03318	ETX_MTX2	Clostridium epsilon toxin ETX/Bacillus mosquitocidal toxin MTX2. This family appears to be distantly related to pfam01117.	.	.	.	.	.
Cla-novelgene-5396	XP_016903535.1	240	4.19e-21	XP_016903535.1 PREDICTED: uncharacterized protein LOC103504025 [Cucumis melo]	LN713258.1	53	1e-17	1	.	.	.	.	.	.	.	.	pfam14643	DUF4455	Domain of unknown function (DUF4455). This domain family is found in bacteria and eukaryotes, and is approximately 480 amino acids in length. There are two completely conserved residues (W and P) that may be functionally important.	.	.	.	.	.
Cla-novelgene-5402	XP_008447896.1	794	7.62e-106	XP_008447896.1 PREDICTED: uncharacterized protein LOC103490245 [Cucumis melo]	XM_008449674.2	351	0	1	.	.	.	.	.	.	.	.	pfam03168	LEA_2	Late embryogenesis abundant protein. Different types of LEA proteins are expressed at different stages of late embryogenesis in higher plant seed embryos and under conditions of dehydration stress. The function of these proteins is unknown. This family represents a group of LEA proteins that appear to be distinct from those in pfam02987. The family DUF1511, pfam07427, has now been merged into thi…	.	.	.	.	.
Cla-novelgene-282	KGN54391.1	1925	0	KGN54391.1 hypothetical protein Csa_4G312240 [Cucumis sativus]	XM_004148583.2	714	0	1	Q9M040	597	0	Pyruvate decarboxylase 4	SPAC186.09	300	5e-94	COG3961	pfam00205	TPP_enzyme_M	Thiamine pyrophosphate enzyme, central domain. The central domain of TPP enzymes contains a 2-fold Rossman fold.	.	.	GO:0000287|magnesium ion binding;GO:0004737|pyruvate decarboxylase activity;GO:0030976|thiamine pyrophosphate binding;	K01568	E4.1.1.1, pdc; pyruvate decarboxylase [EC:4.1.1.1]
Cla-novelgene-910	XP_008444767.1	505	1.09e-62	XP_008444767.1 PREDICTED: salicylic acid-binding protein 2-like [Cucumis melo]	.	.	.	.	O80475	103	6e-26	Methylesterase 8	.	.	.	.	pfam12697	Abhydrolase_6	Alpha/beta hydrolase family. This family contains alpha/beta hydrolase enzymes of diverse specificity.	.	.	GO:0016788|hydrolase activity, acting on ester bonds;	.	.
Cla97C01G022030	KGN49142.1	316	6.58e-33	KGN49142.1 hypothetical protein Csa_6G516500 [Cucumis sativus]	XM_008441731.2	153	2e-73	1	Q8S9L6	79	3e-16	Cysteine-rich receptor-like protein kinase 29	.	.	.	.	pfam16578	IL17R_fnIII_D2	Interleukin 17 receptor D. IL17R_fnIII_D2 is the second extracellular fibronectin III-like domain on interleukin17-receptor-D molecules. The exact ligands of IL17R-D are not known.	GO:0006952|defense response;GO:0006468|protein phosphorylation;GO:0009737|response to abscisic acid;	GO:0016021|integral component of membrane;GO:0005886|plasma membrane;GO:0009506|plasmodesma;GO:0005773|vacuole;	GO:0005524|ATP binding;GO:0004674|protein serine/threonine kinase activity;	.	.
Cla-novelgene-3648	.	.	.	.	FJ862809.1	40	1e-10	1	.	.	.	.	.	.	.	.	pfam05049	IIGP	Interferon-inducible GTPase (IIGP). Interferon-inducible GTPase (IIGP) is thought to play a role in in intracellular defense. IIGP is predominantly associated with the Golgi apparatus and also localizes to the endoplasmic reticulum and exerts a distinct role in IFN-induced intracellular membrane trafficking or processing.	.	.	.	.	.
Cla-novelgene-5058	.	.	.	.	JX027062.1	111	2e-50	1	.	.	.	.	.	.	.	.	pfam09068	EF-hand_2	EF hand. Members of this family adopt a helix-loop-helix motif, as per other EF hand domains. However, since they do not contain the canonical pattern of calcium binding residues found in many EF hand domains, they do not bind calcium ions. The main function of this domain is the provision of specificity in beta-dystroglycan recognition, though in dystrophin it serves an additional role: stabilis…	.	.	.	.	.
Cla-novelgene-1035	.	.	.	.	.	.	.	.	.	.	.	.	.	.	.	.	pfam15146	FANCAA	Fanconi anemia-associated. This family of proteins plays a role in the Fanconi anemia-associated DNA damage response.	.	.	.	.	.
Cla-novelgene-1319	.	.	.	.	.	.	.	.	.	.	.	.	.	.	.	.	pfam06159	DUF974	Protein of unknown function (DUF974). Family of uncharacterized eukaryotic proteins.	.	.	.	.	.
Cla-novelgene-4869	XP_004143802.1	517	1.46e-64	XP_004143802.1 PREDICTED: tetraspanin-6 [Cucumis sativus] KGN51210.1 hypothetical protein Csa_5G492320 [Cucumis sativus]	XM_008467453.2	313	2e-162	1	Q9C7C1	168	3e-50	Tetraspanin-6	.	.	.	.	pfam00335	Tetraspannin	Tetraspanin family.	GO:0035265|organ growth;	GO:0016021|integral component of membrane;	.	.	.
Cla-novelgene-5865	.	.	.	.	LN700354.1	98	6e-43	1	.	.	.	.	.	.	.	.	pfam05938	Self-incomp_S1	Plant self-incompatibility protein S1. This family consists of a series of plant proteins which are related to the Papaver rhoeas S1 self-incompatibility protein. Self incompatibility (SI) is the single most important outbreeding device found in angiosperms and is a mechanism that regulates the acceptance or rejection of pollen. S1 is known to exhibit specific pollen-inhibitory properties.	.	.	.	.	.
Cla-novelgene-2488	XP_016902238.1	680	6.77e-87	XP_016902238.1 PREDICTED: GDSL esterase/lipase At4g01130 isoform X1 [Cucumis melo]	XM_008459931.2	306	2e-158	1	Q9M153	183	7e-55	GDSL esterase/lipase At4g01130	.	.	.	.	pfam00657	Lipase_GDSL	GDSL-like Lipase/Acylhydrolase.	GO:0016042|lipid catabolic process;	GO:0005576|extracellular region;	GO:0016788|hydrolase activity, acting on ester bonds;	.	.
Cla97C05G092930	XP_008461553.1	460	1.18e-54	XP_008461553.1 PREDICTED: probable indole-3-pyruvate monooxygenase YUCCA10 [Cucumis melo]	XM_011652913.1	225	2e-113	1	Q9FVQ0	108	4e-27	Probable indole-3-pyruvate monooxygenase YUCCA10	mll7934	62.4	4e-11	COG2072	pfam07992	Pyr_redox_2	Pyridine nucleotide-disulphide oxidoreductase. This family includes both class I and class II oxidoreductases and also NADH oxidases and peroxidases. This domain is actually a small NADH binding domain within a larger FAD binding domain.	GO:0009851|auxin biosynthetic process;GO:0055114|oxidation-reduction process;	.	GO:0050660|flavin adenine dinucleotide binding;GO:0004497|monooxygenase activity;GO:0004499|N,N-dimethylaniline monooxygenase activity;GO:0050661|NADP binding;	K11816	YUCCA; indole-3-pyruvate monooxygenase [EC:1.14.13.168]
Cla-novelgene-1062	XP_008444780.1	1601	0	XP_008444780.1 PREDICTED: WSC domain-containing protein ARB_07867-like [Cucumis melo]	XM_008446558.2	618	0	1	Q9FYG4	344	1e-111	Aldehyde oxidase GLOX1	.	.	.	.	pfam07250	Glyoxal_oxid_N	Glyoxal oxidase N-terminus. This family represents the N-terminus (approximately 300 residues) of a number of plant and fungal glyoxal oxidase enzymes. Glyoxal oxidase catalyzes the oxidation of aldehydes to carboxylic acids, coupled with reduction of dioxygen to hydrogen peroxide. It is an essential component of the extracellular lignin degradation pathways of the wood-rot fungus Phanerochaete c…	GO:0007275|multicellular organismal development;	GO:0005576|extracellular region;	GO:0004031|aldehyde oxidase activity;	.	.
Cla-novelgene-3365	XP_008447999.1	523	3.82e-65	XP_008447999.1 PREDICTED: auxin-responsive protein SAUR21-like [Cucumis melo]	LN713255.1	404	0	1	Q9LR09	99.4	2e-23	Putative HVA22-like protein g	.	.	.	.	pfam02519	Auxin_inducible	Auxin responsive protein. This family consists of the protein products of the ARG7 auxin responsive genes family none of which have any identified functional role.	GO:0001745|compound eye morphogenesis;GO:0009880|embryonic pattern specification;GO:0007447|imaginal disc pattern formation;GO:0007476|imaginal disc-derived wing morphogenesis;GO:0007367|segment polarity determination;GO:0007423|sensory organ development;GO:0015785|UDP-galactose transport;GO:0015786|UDP-glucose transport;GO:0015787|UDP-glucuronic acid transport;GO:0015788|UDP-N-acetylglucosamine …	GO:0005797|Golgi medial cisterna;GO:0000139|Golgi membrane;GO:0016021|integral component of membrane;	GO:0015297|antiporter activity;GO:0005459|UDP-galactose transmembrane transporter activity;GO:0005460|UDP-glucose transmembrane transporter activity;GO:0005461|UDP-glucuronic acid transmembrane transporter activity;GO:0005462|UDP-N-acetylglucosamine transmembrane transporter activity;GO:0005464|UDP-xylose transmembrane transporter activity;	.	.
Cla-novelgene-3917	XP_008450658.1	447	1.62e-52	XP_008450658.1 PREDICTED: amidase 1-like isoform X2 [Cucumis melo]	XM_004135576.2	261	2e-133	1	Q9FR37	114	3e-29	Amidase 1	mlr2975	65.5	3e-12	COG0154	pfam01425	Amidase	Amidase.	GO:0009684|indoleacetic acid biosynthetic process;	GO:0005737|cytoplasm;GO:0005829|cytosol;	GO:0004040|amidase activity;GO:0016884|carbon-nitrogen ligase activity, with glutamine as amido-N-donor;GO:0016810|hydrolase activity, acting on carbon-nitrogen (but not peptide) bonds;GO:0043864|indoleacetamide hydrolase activity;	.	.
Cla97C09G176860	KGN61577.1	299	2.6e-33	KGN61577.1 hypothetical protein Csa_2G172470 [Cucumis sativus]	XM_008462453.2	48	3e-15	1	O53732	57.8	1e-09	Tuberculostearic acid methyltransferase UfaA1	Rv0447c	57.8	4e-10	COG2230	pfam02353	CMAS	Mycolic acid cyclopropane synthetase. This family consist of Cyclopropane-fatty-acyl-phospholipid synthase or CFA synthase EC:2.1.1.79 this enzyme catalyze the reaction: S-adenosyl-L-methionine + phospholipid olefinic fatty acid <=> S-adenosyl-L-homocysteine + phospholipid cyclopropane fatty acid.	GO:0071555|cell wall organization;GO:0006633|fatty acid biosynthetic process;GO:0032259|methylation;	GO:0005737|cytoplasm;	GO:0008757|S-adenosylmethionine-dependent methyltransferase activity;	K00574	cfa; cyclopropane-fatty-acyl-phospholipid synthase [EC:2.1.1.79]
Cla-novelgene-3768	XP_004139241.1	345	1.89e-41	XP_004139241.1 PREDICTED: pathogenesis-related protein PR-4-like [Cucumis sativus] KGN60802.1 hypothetical protein Csa_2G010370 [Cucumis sativus]	XM_008457816.2	126	9e-59	1	P32045	116	7e-33	Pathogenesis-related protein P2	.	.	.	.	pfam00967	Barwin	Barwin family.	GO:0006040|amino sugar metabolic process;GO:0042742|defense response to bacterium;GO:0050832|defense response to fungus;	GO:0005618|cell wall;GO:0005576|extracellular region;GO:0005622|intracellular;	GO:0004568|chitinase activity;	.	.
Cla-novelgene-4341	XP_004147824.1	684	9.25e-87	XP_004147824.1 PREDICTED: cytochrome P450 CYP82D47 [Cucumis sativus] KGN59910.1 hypothetical protein Csa_3G852590 [Cucumis sativus]	XM_008466540.2	270	2e-138	1	O49858	151	4e-42	Cytochrome P450 82A3	.	.	.	.	pfam00067	p450	Cytochrome P450. Cytochrome P450s are haem-thiolate proteins involved in the oxidative degradation of various compounds. They are particularly well known for their role in the degradation of environmental toxins and mutagens. They can be divided into 4 classes, according to the method by which electrons from NAD(P)H are delivered to the catalytic site. Sequence conservation is relatively low with…	GO:0044550|secondary metabolite biosynthetic process;	GO:0016020|membrane;	GO:0020037|heme binding;GO:0005506|iron ion binding;GO:0016709|oxidoreductase activity, acting on paired donors, with incorporation or reduction of molecular oxygen, NAD(P)H as one donor, and incorporation of one atom of oxygen;	.	.
Cla-novelgene-993	XP_008454223.1	594	4.43e-74	XP_008454223.1 PREDICTED: palmitoyl-monogalactosyldiacylglycerol delta-7 desaturase, chloroplastic-like [Cucumis melo]	XM_011661573.1	358	0	1	Q949X0	208	5e-64	Palmitoyl-monogalactosyldiacylglycerol delta-7 desaturase, chloroplastic	all1599	136	4e-38	COG1398	pfam00487	FA_desaturase	Fatty acid desaturase.	GO:0042759|long-chain fatty acid biosynthetic process;GO:0031408|oxylipin biosynthetic process;GO:0010205|photoinhibition;GO:0006636|unsaturated fatty acid biosynthetic process;	GO:0031969|chloroplast membrane;GO:0005789|endoplasmic reticulum membrane;GO:0016021|integral component of membrane;GO:0009579|thylakoid;	GO:0016717|oxidoreductase activity, acting on paired donors, with oxidation of a pair of donors resulting in the reduction of molecular oxygen to two molecules of water;	.	.
Cla-novelgene-4832	XP_016902698.1	636	3.53e-81	XP_016902698.1 PREDICTED: protein trichome berefringence-like 7 [Cucumis melo]	XM_017047209.1	306	2e-158	1	F4I037	142	4e-39	Protein trichome berefringence-like 7	.	.	.	.	pfam13839	PC-Esterase	GDSL/SGNH-like Acyl-Esterase family found in Pmr5 and Cas1p. The PC-Esterase family is comprised of Cas1p, the Homo sapiens C7orf58, Arabidopsis thaliana PMR5 and a group of plant freezing resistance/cold acclimatization proteins typified by Arabidopsis thaliana ESKIMO1, animal FAM55D proteins, and animal FAM113 proteins. The PC-Esterase family has features that are both similar and different fro…	GO:0071554|cell wall organization or biogenesis;	GO:0005794|Golgi apparatus;GO:0016021|integral component of membrane;	GO:0016413|O-acetyltransferase activity;	.	.
Cla-novelgene-3973	.	.	.	.	.	.	.	.	.	.	.	.	.	.	.	.	pfam11833	CPP1-like	Protein CHAPERONE-LIKE PROTEIN OF POR1-like. This entry includes proteins from bacteria and eukaryotes. The plant member, CHAPERONE-LIKE PROTEIN OF POR1 (CPP1), is an essential protein for chloroplast development, plays a role in the regulation of POR (light-dependent protochlorophyllide oxidoreductase) stability and function.	.	.	.	.	.
Cla-novelgene-4403	XP_008456076.1	976	1.03e-131	XP_008456076.1 PREDICTED: glutelin type-A 2-like [Cucumis melo]	LN713260.1	424	0	1	P83004	58.2	4e-09	13S globulin basic chain	.	.	.	.	pfam00190	Cupin_1	Cupin. This family represents the conserved barrel domain of the 'cupin' superfamily ('cupa' is the Latin term for a small barrel). This family contains 11S and 7S plant seed storage proteins, and germins. Plant seed storage proteins provide the major nitrogen source for the developing plant.	.	.	GO:0045735|nutrient reservoir activity;	.	.
