# Supplementary material for: Pan-genome of Citrullus genus highlights the extent of presence/absence variation during domestication and selection
Source: BMC Genomics. 2023 Jun 15;24:332. doi: 10.1186/s12864-023-09443-w (PMC10273549; doi:10.1186/s12864-023-09443-w)
Supplement: Supplementary file 7 — Additional file 7: Table S6. The raw gene names and new gene names. [file 12864_2023_9443_MOESM7_ESM.xlsx]

## Sheet: Sheet1
New name	Raw name
Cla-novelgene-1	maker-novel_contig_27-augustus-gene-0.2
Cla-novelgene-2	maker-novel_contig_70-augustus-gene-0.0
Cla-novelgene-3	augustus-novel_contig_86-processed-gene-0.0
Cla-novelgene-4	augustus-novel_contig_122-processed-gene-0.0
Cla-novelgene-5	maker-novel_contig_123-augustus-gene-0.1
Cla-novelgene-6	augustus-novel_contig_145-processed-gene-0.0
Cla-novelgene-7	maker-novel_contig_155-augustus-gene-0.1
Cla-novelgene-8	maker-novel_contig_158-augustus-gene-0.1
Cla-novelgene-9	maker-novel_contig_186-augustus-gene-0.1
Cla-novelgene-10	maker-novel_contig_242-augustus-gene-0.1
Cla-novelgene-11	maker-novel_contig_259-augustus-gene-0.4
Cla-novelgene-12	maker-novel_contig_278-augustus-gene-0.1
Cla-novelgene-13	maker-novel_contig_279-augustus-gene-0.1
Cla-novelgene-14	maker-novel_contig_283-augustus-gene-0.1
Cla-novelgene-15	augustus-novel_contig_285-processed-gene-0.0
Cla-novelgene-16	maker-novel_contig_287-augustus-gene-0.1
Cla-novelgene-17	augustus-novel_contig_299-processed-gene-0.0
Cla-novelgene-18	augustus-novel_contig_305-processed-gene-0.0
Cla-novelgene-19	maker-novel_contig_319-augustus-gene-0.1
Cla-novelgene-20	augustus-novel_contig_320-processed-gene-0.0
Cla-novelgene-21	maker-novel_contig_324-augustus-gene-0.1
Cla-novelgene-22	maker-novel_contig_328-augustus-gene-0.3
Cla-novelgene-23	maker-novel_contig_328-augustus-gene-0.2
Cla-novelgene-24	maker-novel_contig_329-augustus-gene-0.2
Cla-novelgene-25	maker-novel_contig_329-augustus-gene-0.3
Cla-novelgene-26	maker-novel_contig_330-augustus-gene-0.1
Cla-novelgene-27	maker-novel_contig_331-augustus-gene-0.1
Cla-novelgene-28	maker-novel_contig_332-augustus-gene-0.1
Cla-novelgene-29	maker-novel_contig_336-augustus-gene-0.1
Cla-novelgene-30	maker-novel_contig_339-augustus-gene-0.3
Cla-novelgene-31	maker-novel_contig_339-augustus-gene-0.2
Cla-novelgene-32	augustus-novel_contig_341-processed-gene-0.1
Cla-novelgene-33	maker-novel_contig_341-augustus-gene-0.2
Cla-novelgene-34	maker-novel_contig_397-augustus-gene-0.1
Cla-novelgene-35	maker-novel_contig_409-augustus-gene-0.1
Cla-novelgene-36	maker-novel_contig_438-augustus-gene-0.1
Cla-novelgene-37	maker-novel_contig_462-augustus-gene-0.2
Cla-novelgene-38	maker-novel_contig_491-augustus-gene-0.1
Cla-novelgene-39	maker-novel_contig_522-augustus-gene-0.1
Cla-novelgene-40	maker-novel_contig_528-augustus-gene-0.1
Cla-novelgene-41	maker-novel_contig_554-augustus-gene-0.1
Cla-novelgene-42	maker-novel_contig_586-augustus-gene-0.1
Cla-novelgene-43	maker-novel_contig_600-augustus-gene-0.1
Cla-novelgene-44	maker-novel_contig_602-augustus-gene-0.1
Cla-novelgene-45	maker-novel_contig_634-augustus-gene-0.1
Cla-novelgene-46	maker-novel_contig_690-augustus-gene-0.1
Cla-novelgene-47	maker-novel_contig_696-augustus-gene-0.1
Cla-novelgene-48	maker-novel_contig_706-augustus-gene-0.1
Cla-novelgene-49	maker-novel_contig_759-augustus-gene-0.1
Cla-novelgene-50	maker-novel_contig_767-augustus-gene-0.1
Cla-novelgene-51	maker-novel_contig_805-augustus-gene-0.1
Cla-novelgene-52	augustus-novel_contig_855-processed-gene-0.0
Cla-novelgene-53	augustus-novel_contig_937-processed-gene-0.0
Cla-novelgene-54	augustus-novel_contig_1031-processed-gene-0.1
Cla-novelgene-55	maker-novel_contig_1031-augustus-gene-0.2
Cla-novelgene-56	maker-novel_contig_1032-augustus-gene-0.1
Cla-novelgene-57	augustus-novel_contig_1058-processed-gene-0.0
Cla-novelgene-58	maker-novel_contig_1085-augustus-gene-0.1
Cla-novelgene-59	maker-novel_contig_1096-augustus-gene-0.1
Cla-novelgene-60	maker-novel_contig_1117-augustus-gene-0.1
Cla-novelgene-61	augustus-novel_contig_1118-processed-gene-0.2
Cla-novelgene-62	maker-novel_contig_1131-augustus-gene-0.1
Cla-novelgene-63	maker-novel_contig_1158-augustus-gene-0.1
Cla-novelgene-64	augustus-novel_contig_1167-processed-gene-0.0
Cla-novelgene-65	maker-novel_contig_1169-augustus-gene-0.1
Cla-novelgene-66	maker-novel_contig_1186-augustus-gene-0.1
Cla-novelgene-67	maker-novel_contig_1226-augustus-gene-0.2
Cla-novelgene-68	maker-novel_contig_1280-augustus-gene-0.1
Cla-novelgene-69	maker-novel_contig_1296-augustus-gene-0.2
Cla-novelgene-70	maker-novel_contig_1380-augustus-gene-0.1
Cla-novelgene-71	maker-novel_contig_1516-augustus-gene-0.1
Cla-novelgene-72	maker-novel_contig_1556-augustus-gene-0.1
Cla-novelgene-73	maker-novel_contig_1583-augustus-gene-0.1
Cla-novelgene-74	maker-novel_contig_1615-augustus-gene-0.1
Cla-novelgene-75	maker-novel_contig_1623-augustus-gene-0.1
Cla-novelgene-76	maker-novel_contig_1630-augustus-gene-0.1
Cla-novelgene-77	maker-novel_contig_1637-augustus-gene-0.1
Cla-novelgene-78	maker-novel_contig_1685-augustus-gene-0.2
Cla-novelgene-79	maker-novel_contig_1691-augustus-gene-0.1
Cla-novelgene-80	maker-novel_contig_1753-augustus-gene-0.2
Cla-novelgene-81	augustus-novel_contig_1779-processed-gene-0.0
Cla-novelgene-82	maker-novel_contig_1782-augustus-gene-0.1
Cla-novelgene-83	maker-novel_contig_1849-augustus-gene-0.1
Cla-novelgene-84	augustus-novel_contig_1864-processed-gene-0.0
Cla-novelgene-85	maker-novel_contig_1881-augustus-gene-0.0
Cla-novelgene-86	maker-novel_contig_1914-augustus-gene-0.2
Cla-novelgene-87	augustus-novel_contig_2018-processed-gene-0.1
Cla-novelgene-88	maker-novel_contig_2018-augustus-gene-0.2
Cla-novelgene-89	maker-novel_contig_2030-augustus-gene-0.1
Cla-novelgene-90	maker-novel_contig_2037-augustus-gene-0.2
Cla-novelgene-91	maker-novel_contig_2040-augustus-gene-0.1
Cla-novelgene-92	maker-novel_contig_2117-augustus-gene-0.1
Cla-novelgene-93	maker-novel_contig_2123-augustus-gene-0.1
Cla-novelgene-94	maker-novel_contig_2144-augustus-gene-0.3
Cla-novelgene-95	maker-novel_contig_2224-augustus-gene-0.1
Cla-novelgene-96	maker-novel_contig_2246-augustus-gene-0.1
Cla-novelgene-97	augustus-novel_contig_2250-processed-gene-0.0
Cla-novelgene-98	maker-novel_contig_2320-augustus-gene-0.1
Cla-novelgene-99	maker-novel_contig_2334-augustus-gene-0.1
Cla-novelgene-100	maker-novel_contig_2401-augustus-gene-0.1
Cla-novelgene-101	augustus-novel_contig_2429-processed-gene-0.0
Cla-novelgene-102	maker-novel_contig_2437-augustus-gene-0.1
Cla-novelgene-103	maker-novel_contig_2460-augustus-gene-0.1
Cla-novelgene-104	maker-novel_contig_2462-augustus-gene-0.1
Cla-novelgene-105	maker-novel_contig_2508-augustus-gene-0.1
Cla-novelgene-106	maker-novel_contig_2564-augustus-gene-0.2
Cla-novelgene-107	maker-novel_contig_2582-augustus-gene-0.1
Cla-novelgene-108	maker-novel_contig_2594-augustus-gene-0.1
Cla-novelgene-109	maker-novel_contig_2654-augustus-gene-0.3
Cla-novelgene-110	maker-novel_contig_2719-augustus-gene-0.1
Cla-novelgene-111	maker-novel_contig_3095-augustus-gene-0.1
Cla-novelgene-112	maker-novel_contig_3198-augustus-gene-0.1
Cla-novelgene-113	maker-novel_contig_3213-augustus-gene-0.1
Cla-novelgene-114	maker-novel_contig_3222-augustus-gene-0.1
Cla-novelgene-115	maker-novel_contig_3244-augustus-gene-0.1
Cla-novelgene-116	maker-novel_contig_3309-augustus-gene-0.1
Cla-novelgene-117	maker-novel_contig_3352-augustus-gene-0.3
Cla-novelgene-118	augustus-novel_contig_3384-processed-gene-0.0
Cla-novelgene-119	maker-novel_contig_3406-augustus-gene-0.1
Cla-novelgene-120	maker-novel_contig_3409-augustus-gene-0.0
Cla-novelgene-121	maker-novel_contig_3419-augustus-gene-0.2
Cla-novelgene-122	maker-novel_contig_3513-augustus-gene-0.1
Cla-novelgene-123	maker-novel_contig_3565-augustus-gene-0.1
Cla-novelgene-124	maker-novel_contig_3603-augustus-gene-0.4
Cla-novelgene-125	maker-novel_contig_3663-augustus-gene-0.1
Cla-novelgene-126	augustus-novel_contig_3682-processed-gene-0.0
Cla-novelgene-127	maker-novel_contig_3704-augustus-gene-0.1
Cla-novelgene-128	maker-novel_contig_3798-augustus-gene-0.2
Cla-novelgene-129	maker-novel_contig_3852-augustus-gene-0.1
Cla-novelgene-130	maker-novel_contig_4092-augustus-gene-0.1
Cla-novelgene-131	maker-novel_contig_4196-augustus-gene-0.1
Cla-novelgene-132	maker-novel_contig_4222-augustus-gene-0.1
Cla-novelgene-133	maker-novel_contig_4322-augustus-gene-0.1
Cla-novelgene-134	augustus-novel_contig_4443-processed-gene-0.0
Cla-novelgene-135	maker-novel_contig_4490-augustus-gene-0.1
Cla-novelgene-136	maker-novel_contig_4494-augustus-gene-0.0
Cla-novelgene-137	maker-novel_contig_4510-augustus-gene-0.0
Cla-novelgene-138	maker-novel_contig_4520-augustus-gene-0.1
Cla-novelgene-139	augustus-novel_contig_4597-processed-gene-0.0
Cla-novelgene-140	augustus-novel_contig_4726-processed-gene-0.0
Cla-novelgene-141	augustus-novel_contig_4798-processed-gene-0.0
Cla-novelgene-142	augustus-novel_contig_4854-processed-gene-0.0
Cla-novelgene-143	maker-novel_contig_4997-augustus-gene-0.1
Cla-novelgene-144	augustus-novel_contig_5002-processed-gene-0.0
Cla-novelgene-145	augustus-novel_contig_5195-processed-gene-0.0
Cla-novelgene-146	augustus-novel_contig_5231-processed-gene-0.0
Cla-novelgene-147	augustus-novel_contig_5417-processed-gene-0.0
Cla-novelgene-148	maker-novel_contig_5494-augustus-gene-0.1
Cla-novelgene-149	maker-novel_contig_5510-augustus-gene-0.1
Cla-novelgene-150	maker-novel_contig_5616-augustus-gene-0.3
Cla-novelgene-151	maker-novel_contig_5695-augustus-gene-0.1
Cla-novelgene-152	augustus-novel_contig_5732-processed-gene-0.0
Cla-novelgene-153	maker-novel_contig_5958-augustus-gene-0.1
Cla-novelgene-154	maker-novel_contig_6301-augustus-gene-0.1
Cla-novelgene-155	maker-novel_contig_6310-augustus-gene-0.0
Cla-novelgene-156	augustus-novel_contig_6417-processed-gene-0.1
Cla-novelgene-157	maker-novel_contig_6451-augustus-gene-0.1
Cla-novelgene-158	augustus-novel_contig_6530-processed-gene-0.0
Cla-novelgene-159	augustus-novel_contig_6610-processed-gene-0.1
Cla-novelgene-160	maker-novel_contig_6622-augustus-gene-0.1
Cla-novelgene-161	augustus-novel_contig_6702-processed-gene-0.0
Cla-novelgene-162	augustus-novel_contig_6758-processed-gene-0.0
Cla-novelgene-163	maker-novel_contig_6901-augustus-gene-0.1
Cla-novelgene-164	maker-novel_contig_7236-augustus-gene-0.1
Cla-novelgene-165	maker-novel_contig_7253-augustus-gene-0.1
Cla-novelgene-166	maker-novel_contig_7363-augustus-gene-0.0
Cla-novelgene-167	maker-novel_contig_7396-augustus-gene-0.1
Cla-novelgene-168	maker-novel_contig_7504-augustus-gene-0.1
Cla-novelgene-169	maker-novel_contig_7590-augustus-gene-0.1
Cla-novelgene-170	augustus-novel_contig_7636-processed-gene-0.0
Cla-novelgene-171	maker-novel_contig_7639-augustus-gene-0.1
Cla-novelgene-172	maker-novel_contig_7718-augustus-gene-0.1
Cla-novelgene-173	augustus-novel_contig_7870-processed-gene-0.0
Cla-novelgene-174	maker-novel_contig_7871-augustus-gene-0.1
Cla-novelgene-175	maker-novel_contig_8313-augustus-gene-0.1
Cla-novelgene-176	maker-novel_contig_8415-augustus-gene-0.1
Cla-novelgene-177	maker-novel_contig_8436-augustus-gene-0.1
Cla-novelgene-178	maker-novel_contig_8460-augustus-gene-0.1
Cla-novelgene-179	maker-novel_contig_8523-augustus-gene-0.2
Cla-novelgene-180	maker-novel_contig_8562-augustus-gene-0.2
Cla-novelgene-181	maker-novel_contig_8598-augustus-gene-0.1
Cla-novelgene-182	maker-novel_contig_8793-augustus-gene-0.1
Cla-novelgene-183	maker-novel_contig_8883-augustus-gene-0.1
Cla-novelgene-184	maker-novel_contig_8895-augustus-gene-0.1
Cla-novelgene-185	maker-novel_contig_9019-augustus-gene-0.1
Cla-novelgene-186	maker-novel_contig_9472-augustus-gene-0.0
Cla-novelgene-187	augustus-novel_contig_9607-processed-gene-0.0
Cla-novelgene-188	maker-novel_contig_9619-augustus-gene-0.1
Cla-novelgene-189	maker-novel_contig_9719-augustus-gene-0.1
Cla-novelgene-190	maker-novel_contig_9738-augustus-gene-0.1
Cla-novelgene-191	augustus-novel_contig_9913-processed-gene-0.0
Cla-novelgene-192	maker-novel_contig_9920-augustus-gene-0.1
Cla-novelgene-193	augustus-novel_contig_9928-processed-gene-0.0
Cla-novelgene-194	maker-novel_contig_9997-augustus-gene-0.1
Cla-novelgene-195	augustus-novel_contig_10002-processed-gene-0.0
Cla-novelgene-196	augustus-novel_contig_10055-processed-gene-0.0
Cla-novelgene-197	maker-novel_contig_10083-augustus-gene-0.1
Cla-novelgene-198	augustus-novel_contig_10086-processed-gene-0.0
Cla-novelgene-199	augustus-novel_contig_10137-processed-gene-0.0
Cla-novelgene-200	maker-novel_contig_10144-augustus-gene-0.4
Cla-novelgene-201	maker-novel_contig_10523-augustus-gene-0.1
Cla-novelgene-202	augustus-novel_contig_10820-processed-gene-0.0
Cla-novelgene-203	maker-novel_contig_11013-augustus-gene-0.1
Cla-novelgene-204	maker-novel_contig_11066-augustus-gene-0.0
Cla-novelgene-205	augustus-novel_contig_11156-processed-gene-0.0
Cla-novelgene-206	augustus-novel_contig_11165-processed-gene-0.0
Cla-novelgene-207	augustus-novel_contig_11181-processed-gene-0.0
Cla-novelgene-208	augustus-novel_contig_11197-processed-gene-0.0
Cla-novelgene-209	augustus-novel_contig_11244-processed-gene-0.0
Cla-novelgene-210	augustus-novel_contig_11245-processed-gene-0.0
Cla-novelgene-211	augustus-novel_contig_11337-processed-gene-0.0
Cla-novelgene-212	augustus-novel_contig_11388-processed-gene-0.0
Cla-novelgene-213	augustus-novel_contig_11551-processed-gene-0.0
Cla-novelgene-214	augustus-novel_contig_11603-processed-gene-0.1
Cla-novelgene-215	maker-novel_contig_11604-augustus-gene-0.1
Cla-novelgene-216	maker-novel_contig_11632-augustus-gene-0.1
Cla-novelgene-217	maker-novel_contig_11692-augustus-gene-0.1
Cla-novelgene-218	maker-novel_contig_11839-augustus-gene-0.0
Cla-novelgene-219	maker-novel_contig_11881-augustus-gene-0.1
Cla-novelgene-220	augustus-novel_contig_11987-processed-gene-0.0
Cla-novelgene-221	maker-novel_contig_12102-augustus-gene-0.2
Cla-novelgene-222	augustus-novel_contig_12288-processed-gene-0.0
Cla-novelgene-223	maker-novel_contig_12361-augustus-gene-0.1
Cla-novelgene-224	maker-novel_contig_12583-augustus-gene-0.1
Cla-novelgene-225	maker-novel_contig_12784-augustus-gene-0.1
Cla-novelgene-226	maker-novel_contig_12810-augustus-gene-0.2
Cla-novelgene-227	maker-novel_contig_12829-augustus-gene-0.1
Cla-novelgene-228	maker-novel_contig_12889-augustus-gene-0.1
Cla-novelgene-229	augustus-novel_contig_12941-processed-gene-0.0
Cla-novelgene-230	maker-novel_contig_13090-augustus-gene-0.2
Cla-novelgene-231	augustus-novel_contig_13118-processed-gene-0.0
Cla-novelgene-232	maker-novel_contig_13338-augustus-gene-0.1
Cla-novelgene-233	maker-novel_contig_13356-augustus-gene-0.1
Cla-novelgene-234	maker-novel_contig_13366-augustus-gene-0.1
Cla-novelgene-235	maker-novel_contig_13370-augustus-gene-0.1
Cla-novelgene-236	maker-novel_contig_13437-augustus-gene-0.1
Cla-novelgene-237	augustus-novel_contig_13493-processed-gene-0.0
Cla-novelgene-238	maker-novel_contig_13545-augustus-gene-0.1
Cla-novelgene-239	maker-novel_contig_13550-augustus-gene-0.1
Cla-novelgene-240	maker-novel_contig_13587-augustus-gene-0.1
Cla-novelgene-241	augustus-novel_contig_13597-processed-gene-0.0
Cla-novelgene-242	augustus-novel_contig_13600-processed-gene-0.0
Cla-novelgene-243	augustus-novel_contig_13626-processed-gene-0.0
Cla-novelgene-244	augustus-novel_contig_13652-processed-gene-0.0
Cla-novelgene-245	maker-novel_contig_13652-augustus-gene-0.4
Cla-novelgene-246	augustus-novel_contig_13673-processed-gene-0.1
Cla-novelgene-247	maker-novel_contig_13679-augustus-gene-0.1
Cla-novelgene-248	maker-novel_contig_13799-augustus-gene-0.1
Cla-novelgene-249	maker-novel_contig_13843-augustus-gene-0.1
Cla-novelgene-250	augustus-novel_contig_13899-processed-gene-0.1
Cla-novelgene-251	augustus-novel_contig_13947-processed-gene-0.1
Cla-novelgene-252	maker-novel_contig_13971-augustus-gene-0.1
Cla-novelgene-253	maker-novel_contig_14015-augustus-gene-0.0
Cla-novelgene-254	augustus-novel_contig_14044-processed-gene-0.0
Cla-novelgene-255	maker-novel_contig_14053-augustus-gene-0.1
Cla-novelgene-256	augustus-novel_contig_14078-processed-gene-0.0
Cla-novelgene-257	maker-novel_contig_14103-augustus-gene-0.2
Cla-novelgene-258	maker-novel_contig_14167-augustus-gene-0.1
Cla-novelgene-259	maker-novel_contig_14207-augustus-gene-0.1
Cla-novelgene-260	maker-novel_contig_14229-augustus-gene-0.0
Cla-novelgene-261	maker-novel_contig_14287-augustus-gene-0.1
Cla-novelgene-262	maker-novel_contig_14383-augustus-gene-0.1
Cla-novelgene-263	maker-novel_contig_14398-augustus-gene-0.1
Cla-novelgene-264	maker-novel_contig_14477-augustus-gene-0.2
Cla-novelgene-265	augustus-novel_contig_14513-processed-gene-0.0
Cla-novelgene-266	augustus-novel_contig_14528-processed-gene-0.3
Cla-novelgene-267	augustus-novel_contig_14528-processed-gene-0.0
Cla-novelgene-268	augustus-novel_contig_14528-processed-gene-0.1
Cla-novelgene-269	augustus-novel_contig_14574-processed-gene-0.1
Cla-novelgene-270	maker-novel_contig_14631-augustus-gene-0.1
Cla-novelgene-271	augustus-novel_contig_14641-processed-gene-0.1
Cla-novelgene-272	maker-novel_contig_14686-augustus-gene-0.4
Cla-novelgene-273	maker-novel_contig_14690-augustus-gene-0.1
Cla-novelgene-274	maker-novel_contig_14720-augustus-gene-0.1
Cla-novelgene-275	maker-novel_contig_14722-augustus-gene-0.2
Cla-novelgene-276	maker-novel_contig_14727-augustus-gene-0.1
Cla-novelgene-277	maker-novel_contig_14753-augustus-gene-0.2
Cla-novelgene-278	maker-novel_contig_14772-augustus-gene-0.1
Cla-novelgene-279	maker-novel_contig_14804-augustus-gene-0.1
Cla-novelgene-280	maker-novel_contig_14823-augustus-gene-0.1
Cla-novelgene-281	maker-novel_contig_14826-augustus-gene-0.2
Cla-novelgene-282	maker-novel_contig_14827-augustus-gene-0.1
Cla-novelgene-283	augustus-novel_contig_14834-processed-gene-0.0
Cla-novelgene-284	augustus-novel_contig_14842-processed-gene-0.0
Cla-novelgene-285	maker-novel_contig_14843-augustus-gene-0.1
Cla-novelgene-286	maker-novel_contig_14848-augustus-gene-0.1
Cla-novelgene-287	maker-novel_contig_14868-augustus-gene-0.1
Cla-novelgene-288	augustus-novel_contig_14874-processed-gene-0.0
Cla-novelgene-289	augustus-novel_contig_14886-processed-gene-0.0
Cla-novelgene-290	maker-novel_contig_14886-augustus-gene-0.3
Cla-novelgene-291	maker-novel_contig_14892-augustus-gene-0.1
Cla-novelgene-292	augustus-novel_contig_14893-processed-gene-0.0
Cla-novelgene-293	maker-novel_contig_14897-augustus-gene-0.1
Cla-novelgene-294	maker-novel_contig_14924-augustus-gene-0.2
Cla-novelgene-295	augustus-novel_contig_14941-processed-gene-0.1
Cla-novelgene-296	maker-novel_contig_14945-augustus-gene-0.4
Cla-novelgene-297	maker-novel_contig_14945-augustus-gene-0.5
Cla-novelgene-298	maker-novel_contig_14947-augustus-gene-0.1
Cla-novelgene-299	augustus-novel_contig_14948-processed-gene-0.0
Cla-novelgene-300	maker-novel_contig_14953-augustus-gene-0.4
Cla-novelgene-301	augustus-novel_contig_14961-processed-gene-0.0
Cla-novelgene-302	augustus-novel_contig_14981-processed-gene-0.0
Cla-novelgene-303	maker-novel_contig_14984-augustus-gene-0.3
Cla-novelgene-304	maker-novel_contig_14985-augustus-gene-0.2
Cla-novelgene-305	augustus-novel_contig_14985-processed-gene-0.1
Cla-novelgene-306	maker-novel_contig_14988-augustus-gene-0.1
Cla-novelgene-307	maker-novel_contig_15025-augustus-gene-0.1
Cla-novelgene-308	maker-novel_contig_15033-augustus-gene-0.1
Cla-novelgene-309	augustus-novel_contig_15046-processed-gene-0.0
Cla-novelgene-310	maker-novel_contig_15060-augustus-gene-0.2
Cla-novelgene-311	augustus-novel_contig_15062-processed-gene-0.1
Cla-novelgene-312	maker-novel_contig_15072-augustus-gene-0.3
Cla-novelgene-313	maker-novel_contig_15072-augustus-gene-0.2
Cla-novelgene-314	augustus-novel_contig_15076-processed-gene-0.0
Cla-novelgene-315	augustus-novel_contig_15080-processed-gene-0.0
Cla-novelgene-316	maker-novel_contig_15085-augustus-gene-0.3
Cla-novelgene-317	maker-novel_contig_15085-augustus-gene-0.4
Cla-novelgene-318	maker-novel_contig_15102-augustus-gene-0.1
Cla-novelgene-319	maker-novel_contig_15105-augustus-gene-0.1
Cla-novelgene-320	maker-novel_contig_15137-augustus-gene-0.1
Cla-novelgene-321	augustus-novel_contig_15179-processed-gene-0.0
Cla-novelgene-322	augustus-novel_contig_15207-processed-gene-0.1
Cla-novelgene-323	maker-novel_contig_15224-augustus-gene-0.1
Cla-novelgene-324	maker-novel_contig_15245-augustus-gene-0.1
Cla-novelgene-325	maker-novel_contig_15255-augustus-gene-0.1
Cla-novelgene-326	maker-novel_contig_15259-augustus-gene-0.5
Cla-novelgene-327	maker-novel_contig_15259-augustus-gene-0.3
Cla-novelgene-328	maker-novel_contig_15259-augustus-gene-0.4
Cla-novelgene-329	maker-novel_contig_15260-augustus-gene-0.1
Cla-novelgene-330	augustus-novel_contig_15269-processed-gene-0.0
Cla-novelgene-331	augustus-novel_contig_15271-processed-gene-0.0
Cla-novelgene-332	maker-novel_contig_15271-augustus-gene-0.2
Cla-novelgene-333	maker-novel_contig_15282-augustus-gene-0.1
Cla-novelgene-334	maker-novel_contig_15286-augustus-gene-0.2
Cla-novelgene-335	maker-novel_contig_15287-augustus-gene-0.1
Cla-novelgene-336	maker-novel_contig_15294-augustus-gene-0.1
Cla-novelgene-337	augustus-novel_contig_15295-processed-gene-0.0
Cla-novelgene-338	maker-novel_contig_15321-augustus-gene-0.2
Cla-novelgene-339	augustus-novel_contig_15321-processed-gene-0.1
Cla-novelgene-340	maker-novel_contig_15342-augustus-gene-0.1
Cla-novelgene-341	maker-novel_contig_15350-augustus-gene-0.2
Cla-novelgene-342	maker-novel_contig_15352-augustus-gene-0.1
Cla-novelgene-343	augustus-novel_contig_15365-processed-gene-0.2
Cla-novelgene-344	maker-novel_contig_15372-augustus-gene-0.2
Cla-novelgene-345	maker-novel_contig_15372-augustus-gene-0.3
Cla-novelgene-346	maker-novel_contig_15416-augustus-gene-0.1
Cla-novelgene-347	augustus-novel_contig_15422-processed-gene-0.0
Cla-novelgene-348	maker-novel_contig_15436-augustus-gene-0.3
Cla-novelgene-349	maker-novel_contig_15451-augustus-gene-0.3
Cla-novelgene-350	maker-novel_contig_15454-augustus-gene-0.1
Cla-novelgene-351	maker-novel_contig_15464-augustus-gene-0.2
Cla-novelgene-352	maker-novel_contig_15465-augustus-gene-0.1
Cla-novelgene-353	maker-novel_contig_15467-augustus-gene-0.3
Cla-novelgene-354	maker-novel_contig_15467-augustus-gene-0.4
Cla-novelgene-355	maker-novel_contig_15468-augustus-gene-0.1
Cla-novelgene-356	maker-novel_contig_15469-augustus-gene-0.3
Cla-novelgene-357	maker-novel_contig_15469-augustus-gene-0.2
Cla-novelgene-358	maker-novel_contig_15470-augustus-gene-0.2
Cla-novelgene-359	maker-novel_contig_15471-augustus-gene-0.2
Cla-novelgene-360	maker-novel_contig_15473-augustus-gene-0.5
Cla-novelgene-361	maker-novel_contig_15473-augustus-gene-0.4
Cla-novelgene-362	augustus-novel_contig_15473-processed-gene-0.0
Cla-novelgene-363	maker-novel_contig_15478-augustus-gene-0.1
Cla-novelgene-364	maker-novel_contig_15479-augustus-gene-0.1
Cla-novelgene-365	augustus-novel_contig_15490-processed-gene-0.1
Cla-novelgene-366	maker-novel_contig_15499-augustus-gene-0.1
Cla-novelgene-367	maker-novel_contig_15500-augustus-gene-0.1
Cla-novelgene-368	augustus-novel_contig_15506-processed-gene-0.0
Cla-novelgene-369	maker-novel_contig_15508-augustus-gene-0.2
Cla-novelgene-370	maker-novel_contig_15511-augustus-gene-0.1
Cla-novelgene-371	maker-novel_contig_15512-augustus-gene-0.1
Cla-novelgene-372	augustus-novel_contig_15537-processed-gene-0.0
Cla-novelgene-373	maker-novel_contig_15549-augustus-gene-0.1
Cla-novelgene-374	maker-novel_contig_15563-augustus-gene-0.2
Cla-novelgene-375	maker-novel_contig_15568-augustus-gene-0.3
Cla-novelgene-376	augustus-novel_contig_15568-processed-gene-0.0
Cla-novelgene-377	maker-novel_contig_15581-augustus-gene-0.5
Cla-novelgene-378	maker-novel_contig_15581-augustus-gene-0.4
Cla-novelgene-379	maker-novel_contig_15583-augustus-gene-0.3
Cla-novelgene-380	maker-novel_contig_15589-augustus-gene-0.1
Cla-novelgene-381	maker-novel_contig_15590-augustus-gene-0.2
Cla-novelgene-382	maker-novel_contig_15590-augustus-gene-0.3
Cla-novelgene-383	maker-novel_contig_15591-augustus-gene-0.2
Cla-novelgene-384	augustus-novel_contig_15591-processed-gene-0.1
Cla-novelgene-385	maker-novel_contig_15598-augustus-gene-0.1
Cla-novelgene-386	augustus-novel_contig_15601-processed-gene-0.1
Cla-novelgene-387	maker-novel_contig_15607-augustus-gene-0.2
Cla-novelgene-388	maker-novel_contig_15623-augustus-gene-0.2
Cla-novelgene-389	maker-novel_contig_15629-augustus-gene-0.1
Cla-novelgene-390	maker-novel_contig_15630-augustus-gene-0.5
Cla-novelgene-391	maker-novel_contig_15630-augustus-gene-0.3
Cla-novelgene-392	maker-novel_contig_15630-augustus-gene-0.4
Cla-novelgene-393	maker-novel_contig_15637-augustus-gene-0.2
Cla-novelgene-394	maker-novel_contig_15643-augustus-gene-0.1
Cla-novelgene-395	maker-novel_contig_15645-augustus-gene-0.2
Cla-novelgene-396	maker-novel_contig_15681-augustus-gene-0.1
Cla-novelgene-397	maker-novel_contig_15684-augustus-gene-0.1
Cla-novelgene-398	maker-novel_contig_15684-augustus-gene-0.2
Cla-novelgene-399	augustus-novel_contig_15705-processed-gene-0.1
Cla-novelgene-400	maker-novel_contig_15705-augustus-gene-0.2
Cla-novelgene-401	maker-novel_contig_15716-augustus-gene-0.2
Cla-novelgene-402	maker-novel_contig_15716-augustus-gene-0.3
Cla-novelgene-403	augustus-novel_contig_15734-processed-gene-0.0
Cla-novelgene-404	maker-novel_contig_15736-augustus-gene-0.2
Cla-novelgene-405	maker-novel_contig_15739-augustus-gene-0.3
Cla-novelgene-406	maker-novel_contig_15740-augustus-gene-0.1
Cla-novelgene-407	maker-novel_contig_15743-augustus-gene-0.3
Cla-novelgene-408	maker-novel_contig_15746-augustus-gene-0.1
Cla-novelgene-409	maker-novel_contig_15756-augustus-gene-0.1
Cla-novelgene-410	maker-novel_contig_15758-augustus-gene-0.3
Cla-novelgene-411	maker-novel_contig_15761-augustus-gene-0.2
Cla-novelgene-412	maker-novel_contig_15763-augustus-gene-0.1
Cla-novelgene-413	maker-novel_contig_15775-augustus-gene-0.2
Cla-novelgene-414	maker-novel_contig_15784-augustus-gene-0.1
Cla-novelgene-415	maker-novel_contig_15784-augustus-gene-0.2
Cla-novelgene-416	maker-novel_contig_15788-augustus-gene-0.3
Cla-novelgene-417	maker-novel_contig_15788-augustus-gene-0.4
Cla-novelgene-418	maker-novel_contig_15789-augustus-gene-0.1
Cla-novelgene-419	augustus-novel_contig_15820-processed-gene-0.0
Cla-novelgene-420	augustus-novel_contig_15827-processed-gene-0.0
Cla-novelgene-421	maker-novel_contig_15837-augustus-gene-0.2
Cla-novelgene-422	maker-novel_contig_15852-augustus-gene-0.6
Cla-novelgene-423	maker-novel_contig_15852-augustus-gene-0.7
Cla-novelgene-424	maker-novel_contig_15852-augustus-gene-0.4
Cla-novelgene-425	maker-novel_contig_15852-augustus-gene-0.5
Cla-novelgene-426	maker-novel_contig_15857-augustus-gene-0.1
Cla-novelgene-427	maker-novel_contig_15876-augustus-gene-0.5
Cla-novelgene-428	augustus-novel_contig_15876-processed-gene-0.1
Cla-novelgene-429	maker-novel_contig_15876-augustus-gene-0.4
Cla-novelgene-430	maker-novel_contig_15901-augustus-gene-0.1
Cla-novelgene-431	maker-novel_contig_15915-augustus-gene-0.5
Cla-novelgene-432	maker-novel_contig_15915-augustus-gene-0.3
Cla-novelgene-433	maker-novel_contig_15917-augustus-gene-0.1
Cla-novelgene-434	maker-novel_contig_15936-augustus-gene-0.2
Cla-novelgene-435	maker-novel_contig_15952-augustus-gene-0.1
Cla-novelgene-436	maker-novel_contig_15963-augustus-gene-0.1
Cla-novelgene-437	maker-novel_contig_15964-augustus-gene-0.1
Cla-novelgene-438	maker-novel_contig_15974-augustus-gene-0.1
Cla-novelgene-439	augustus-novel_contig_16003-processed-gene-0.0
Cla-novelgene-440	maker-novel_contig_16004-augustus-gene-0.5
Cla-novelgene-441	maker-novel_contig_16004-augustus-gene-0.3
Cla-novelgene-442	maker-novel_contig_16004-augustus-gene-0.4
Cla-novelgene-443	maker-novel_contig_16007-augustus-gene-0.2
Cla-novelgene-444	augustus-novel_contig_16014-processed-gene-0.0
Cla-novelgene-445	maker-novel_contig_16063-augustus-gene-0.1
Cla-novelgene-446	maker-novel_contig_16092-augustus-gene-0.2
Cla-novelgene-447	augustus-novel_contig_16127-processed-gene-0.0
Cla-novelgene-448	maker-novel_contig_16142-augustus-gene-0.3
Cla-novelgene-449	maker-novel_contig_16142-augustus-gene-0.2
Cla-novelgene-450	maker-novel_contig_16160-augustus-gene-0.2
Cla-novelgene-451	maker-novel_contig_16166-augustus-gene-0.1
Cla-novelgene-452	augustus-novel_contig_16177-processed-gene-0.0
Cla-novelgene-453	augustus-novel_contig_16211-processed-gene-0.0
Cla-novelgene-454	maker-novel_contig_16212-augustus-gene-0.1
Cla-novelgene-455	maker-novel_contig_16220-augustus-gene-0.2
Cla-novelgene-456	maker-novel_contig_16240-augustus-gene-0.1
Cla-novelgene-457	maker-novel_contig_16242-augustus-gene-0.1
Cla-novelgene-458	maker-novel_contig_16242-augustus-gene-0.2
Cla-novelgene-459	augustus-novel_contig_16300-processed-gene-0.0
Cla-novelgene-460	augustus-novel_contig_16300-processed-gene-0.1
Cla-novelgene-461	maker-novel_contig_16300-augustus-gene-0.4
Cla-novelgene-462	maker-novel_contig_16301-augustus-gene-0.2
Cla-novelgene-463	maker-novel_contig_16302-augustus-gene-0.1
Cla-novelgene-464	maker-novel_contig_16303-augustus-gene-0.4
Cla-novelgene-465	maker-novel_contig_16305-augustus-gene-0.2
Cla-novelgene-466	maker-novel_contig_16305-augustus-gene-0.3
Cla-novelgene-467	maker-novel_contig_16305-augustus-gene-0.5
Cla-novelgene-468	maker-novel_contig_16319-augustus-gene-0.1
Cla-novelgene-469	maker-novel_contig_16331-augustus-gene-0.2
Cla-novelgene-470	maker-novel_contig_16332-augustus-gene-0.1
Cla-novelgene-471	augustus-novel_contig_16333-processed-gene-0.0
Cla-novelgene-472	maker-novel_contig_16334-augustus-gene-0.3
Cla-novelgene-473	augustus-novel_contig_16347-processed-gene-0.0
Cla-novelgene-474	augustus-novel_contig_16347-processed-gene-0.1
Cla-novelgene-475	maker-novel_contig_16347-augustus-gene-0.4
Cla-novelgene-476	maker-novel_contig_16354-augustus-gene-0.2
Cla-novelgene-477	maker-novel_contig_16355-augustus-gene-0.2
Cla-novelgene-478	maker-novel_contig_16357-augustus-gene-0.1
Cla-novelgene-479	maker-novel_contig_16358-augustus-gene-0.2
Cla-novelgene-480	maker-novel_contig_16366-augustus-gene-0.1
Cla-novelgene-481	maker-novel_contig_16367-augustus-gene-0.2
Cla-novelgene-482	maker-novel_contig_16367-augustus-gene-0.3
Cla-novelgene-483	maker-novel_contig_16368-augustus-gene-0.1
Cla-novelgene-484	maker-novel_contig_16370-augustus-gene-0.2
Cla-novelgene-485	maker-novel_contig_16371-augustus-gene-0.4
Cla-novelgene-486	maker-novel_contig_16372-augustus-gene-0.2
Cla-novelgene-487	maker-novel_contig_16373-augustus-gene-0.3
Cla-novelgene-488	maker-novel_contig_16373-augustus-gene-0.2
Cla-novelgene-489	maker-novel_contig_16374-augustus-gene-0.1
Cla-novelgene-490	maker-novel_contig_16376-augustus-gene-0.2
Cla-novelgene-491	maker-novel_contig_16377-augustus-gene-0.1
Cla-novelgene-492	maker-novel_contig_16379-augustus-gene-0.1
Cla-novelgene-493	maker-novel_contig_16380-augustus-gene-0.1
Cla-novelgene-494	maker-novel_contig_16382-augustus-gene-0.4
Cla-novelgene-495	augustus-novel_contig_16386-processed-gene-0.0
Cla-novelgene-496	maker-novel_contig_16388-augustus-gene-0.1
Cla-novelgene-497	maker-novel_contig_16389-augustus-gene-0.3
Cla-novelgene-498	maker-novel_contig_16389-augustus-gene-0.4
Cla-novelgene-499	maker-novel_contig_16404-augustus-gene-0.2
Cla-novelgene-500	maker-novel_contig_16410-augustus-gene-0.1
Cla-novelgene-501	augustus-novel_contig_16429-processed-gene-0.0
Cla-novelgene-502	augustus-novel_contig_16449-processed-gene-0.2
Cla-novelgene-503	augustus-novel_contig_16470-processed-gene-0.1
Cla-novelgene-504	augustus-novel_contig_16475-processed-gene-0.1
Cla-novelgene-505	maker-novel_contig_16513-augustus-gene-0.0
Cla-novelgene-506	maker-novel_contig_16516-augustus-gene-0.4
Cla-novelgene-507	maker-novel_contig_16516-augustus-gene-0.5
Cla-novelgene-508	maker-novel_contig_16517-augustus-gene-0.1
Cla-novelgene-509	maker-novel_contig_16543-augustus-gene-0.1
Cla-novelgene-510	maker-novel_contig_16550-augustus-gene-0.2
Cla-novelgene-511	maker-novel_contig_16550-augustus-gene-0.1
Cla-novelgene-512	maker-novel_contig_16571-augustus-gene-0.1
Cla-novelgene-513	maker-novel_contig_16585-augustus-gene-0.1
Cla-novelgene-514	augustus-novel_contig_16593-processed-gene-0.1
Cla-novelgene-515	maker-novel_contig_16630-augustus-gene-0.3
Cla-novelgene-516	maker-novel_contig_16630-augustus-gene-0.4
Cla-novelgene-517	augustus-novel_contig_16640-processed-gene-0.0
Cla-novelgene-518	augustus-novel_contig_16650-processed-gene-0.0
Cla-novelgene-519	maker-novel_contig_16651-augustus-gene-0.1
Cla-novelgene-520	maker-novel_contig_16655-augustus-gene-0.2
Cla-novelgene-521	maker-novel_contig_16655-augustus-gene-0.3
Cla-novelgene-522	augustus-novel_contig_16657-processed-gene-0.1
Cla-novelgene-523	maker-novel_contig_16657-augustus-gene-0.5
Cla-novelgene-524	maker-novel_contig_16657-augustus-gene-0.4
Cla-novelgene-525	augustus-novel_contig_16658-processed-gene-0.0
Cla-novelgene-526	maker-novel_contig_16662-augustus-gene-0.1
Cla-novelgene-527	maker-novel_contig_16667-augustus-gene-0.1
Cla-novelgene-528	maker-novel_contig_16669-augustus-gene-0.3
Cla-novelgene-529	maker-novel_contig_16669-augustus-gene-0.2
Cla-novelgene-530	maker-novel_contig_16672-augustus-gene-0.1
Cla-novelgene-531	maker-novel_contig_16674-augustus-gene-0.1
Cla-novelgene-532	maker-novel_contig_16676-augustus-gene-0.3
Cla-novelgene-533	maker-novel_contig_16676-augustus-gene-0.2
Cla-novelgene-534	augustus-novel_contig_16680-processed-gene-0.1
Cla-novelgene-535	maker-novel_contig_16680-augustus-gene-0.5
Cla-novelgene-536	maker-novel_contig_16680-augustus-gene-0.4
Cla-novelgene-537	maker-novel_contig_16681-augustus-gene-0.3
Cla-novelgene-538	maker-novel_contig_16681-augustus-gene-0.2
Cla-novelgene-539	maker-novel_contig_16691-augustus-gene-0.4
Cla-novelgene-540	maker-novel_contig_16691-augustus-gene-0.5
Cla-novelgene-541	maker-novel_contig_16701-augustus-gene-0.1
Cla-novelgene-542	maker-novel_contig_16702-augustus-gene-0.3
Cla-novelgene-543	maker-novel_contig_16702-augustus-gene-0.2
Cla-novelgene-544	maker-novel_contig_16704-augustus-gene-0.1
Cla-novelgene-545	augustus-novel_contig_16714-processed-gene-0.0
Cla-novelgene-546	maker-novel_contig_16733-augustus-gene-0.1
Cla-novelgene-547	maker-novel_contig_16736-augustus-gene-0.1
Cla-novelgene-548	maker-novel_contig_16749-augustus-gene-0.1
Cla-novelgene-549	augustus-novel_contig_16766-processed-gene-0.0
Cla-novelgene-550	maker-novel_contig_16786-augustus-gene-0.1
Cla-novelgene-551	augustus-novel_contig_16787-processed-gene-0.0
Cla-novelgene-552	maker-novel_contig_16811-augustus-gene-0.1
Cla-novelgene-553	maker-novel_contig_16837-augustus-gene-0.1
Cla-novelgene-554	augustus-novel_contig_16860-processed-gene-0.2
Cla-novelgene-555	maker-novel_contig_16891-augustus-gene-0.0
Cla-novelgene-556	maker-novel_contig_16906-augustus-gene-0.1
Cla-novelgene-557	maker-novel_contig_16908-augustus-gene-0.1
Cla-novelgene-558	augustus-novel_contig_16975-processed-gene-0.0
Cla-novelgene-559	maker-novel_contig_16984-augustus-gene-0.2
Cla-novelgene-560	maker-novel_contig_17019-augustus-gene-0.1
Cla-novelgene-561	augustus-novel_contig_17055-processed-gene-0.0
Cla-novelgene-562	maker-novel_contig_17063-augustus-gene-0.2
Cla-novelgene-563	maker-novel_contig_17063-augustus-gene-0.3
Cla-novelgene-564	augustus-novel_contig_17113-processed-gene-0.0
Cla-novelgene-565	augustus-novel_contig_17116-processed-gene-0.0
Cla-novelgene-566	augustus-novel_contig_17141-processed-gene-0.0
Cla-novelgene-567	maker-novel_contig_17699-augustus-gene-0.1
Cla-novelgene-568	maker-novel_contig_18047-augustus-gene-0.1
Cla-novelgene-569	maker-novel_contig_18190-augustus-gene-0.1
Cla-novelgene-570	maker-novel_contig_18803-augustus-gene-0.1
Cla-novelgene-571	augustus-novel_contig_18884-processed-gene-0.0
Cla-novelgene-572	augustus-novel_contig_19188-processed-gene-0.0
Cla-novelgene-573	maker-novel_contig_19338-augustus-gene-0.1
Cla-novelgene-574	augustus-novel_contig_19688-processed-gene-0.0
Cla-novelgene-575	maker-novel_contig_19795-augustus-gene-0.1
Cla-novelgene-576	augustus-novel_contig_19821-processed-gene-0.0
Cla-novelgene-577	maker-novel_contig_20115-augustus-gene-0.1
Cla-novelgene-578	maker-novel_contig_22608-augustus-gene-0.1
Cla-novelgene-579	augustus-novel_contig_22654-processed-gene-0.0
Cla-novelgene-580	augustus-novel_contig_23262-processed-gene-0.0
Cla-novelgene-581	maker-novel_contig_23279-augustus-gene-0.1
Cla-novelgene-582	augustus-novel_contig_23490-processed-gene-0.0
Cla-novelgene-583	augustus-novel_contig_24052-processed-gene-0.0
Cla-novelgene-584	maker-novel_contig_24052-augustus-gene-0.2
Cla-novelgene-585	augustus-novel_contig_24517-processed-gene-0.0
Cla-novelgene-586	augustus-novel_contig_24599-processed-gene-0.0
Cla-novelgene-587	maker-novel_contig_24714-augustus-gene-0.2
Cla-novelgene-588	maker-novel_contig_25643-augustus-gene-0.1
Cla-novelgene-589	maker-novel_contig_26018-augustus-gene-0.1
Cla-novelgene-590	maker-novel_contig_26944-augustus-gene-0.1
Cla-novelgene-591	augustus-novel_contig_27819-processed-gene-0.0
Cla-novelgene-592	maker-novel_contig_28010-augustus-gene-0.1
Cla-novelgene-593	maker-novel_contig_28483-augustus-gene-0.1
Cla-novelgene-594	maker-novel_contig_28851-augustus-gene-0.1
Cla-novelgene-595	maker-novel_contig_29164-augustus-gene-0.1
Cla-novelgene-596	augustus-novel_contig_30960-processed-gene-0.0
Cla-novelgene-597	maker-novel_contig_32486-augustus-gene-0.1
Cla-novelgene-598	augustus-novel_contig_32746-processed-gene-0.0
Cla-novelgene-599	augustus-novel_contig_32940-processed-gene-0.0
Cla-novelgene-600	maker-novel_contig_33063-augustus-gene-0.1
Cla-novelgene-601	maker-novel_contig_33577-augustus-gene-0.1
Cla-novelgene-602	augustus-novel_contig_33601-processed-gene-0.0
Cla-novelgene-603	maker-novel_contig_35521-augustus-gene-0.1
Cla-novelgene-604	maker-novel_contig_36318-augustus-gene-0.1
Cla-novelgene-605	maker-novel_contig_38413-augustus-gene-0.1
Cla-novelgene-606	maker-novel_contig_38839-augustus-gene-0.1
Cla-novelgene-607	maker-novel_contig_38877-augustus-gene-0.1
Cla-novelgene-608	augustus-novel_contig_39094-processed-gene-0.0
Cla-novelgene-609	maker-novel_contig_39247-augustus-gene-0.1
Cla-novelgene-610	maker-novel_contig_39605-augustus-gene-0.1
Cla-novelgene-611	maker-novel_contig_39617-augustus-gene-0.1
Cla-novelgene-612	maker-novel_contig_39731-augustus-gene-0.1
Cla-novelgene-613	maker-novel_contig_39982-augustus-gene-0.1
Cla-novelgene-614	maker-novel_contig_40097-augustus-gene-0.1
Cla-novelgene-615	maker-novel_contig_40264-augustus-gene-0.1
Cla-novelgene-616	maker-novel_contig_40275-augustus-gene-0.1
Cla-novelgene-617	maker-novel_contig_42160-augustus-gene-0.1
Cla-novelgene-618	maker-novel_contig_42343-augustus-gene-0.1
Cla-novelgene-619	maker-novel_contig_42534-augustus-gene-0.1
Cla-novelgene-620	maker-novel_contig_42888-augustus-gene-0.1
Cla-novelgene-621	maker-novel_contig_42913-augustus-gene-0.1
Cla-novelgene-622	maker-novel_contig_43803-augustus-gene-0.1
Cla-novelgene-623	maker-novel_contig_43872-augustus-gene-0.1
Cla-novelgene-624	maker-novel_contig_43941-augustus-gene-0.1
Cla-novelgene-625	augustus-novel_contig_44360-processed-gene-0.0
Cla-novelgene-626	augustus-novel_contig_47758-processed-gene-0.0
Cla-novelgene-627	augustus-novel_contig_48887-processed-gene-0.1
Cla-novelgene-628	augustus-novel_contig_49508-processed-gene-0.0
Cla-novelgene-629	augustus-novel_contig_50453-processed-gene-0.0
Cla-novelgene-630	augustus-novel_contig_50455-processed-gene-0.0
Cla-novelgene-631	augustus-novel_contig_50729-processed-gene-0.0
Cla-novelgene-632	maker-novel_contig_50783-augustus-gene-0.0
Cla-novelgene-633	maker-novel_contig_51471-augustus-gene-0.1
Cla-novelgene-634	maker-novel_contig_51472-augustus-gene-0.1
Cla-novelgene-635	augustus-novel_contig_51618-processed-gene-0.0
Cla-novelgene-636	augustus-novel_contig_51621-processed-gene-0.0
Cla-novelgene-637	augustus-novel_contig_51622-processed-gene-0.0
Cla-novelgene-638	augustus-novel_contig_51625-processed-gene-0.0
Cla-novelgene-639	augustus-novel_contig_51632-processed-gene-0.0
Cla-novelgene-640	augustus-novel_contig_51635-processed-gene-0.0
Cla-novelgene-641	augustus-novel_contig_51638-processed-gene-0.0
Cla-novelgene-642	augustus-novel_contig_51639-processed-gene-0.0
Cla-novelgene-643	augustus-novel_contig_51641-processed-gene-0.0
Cla-novelgene-644	augustus-novel_contig_51646-processed-gene-0.0
Cla-novelgene-645	augustus-novel_contig_51648-processed-gene-0.0
Cla-novelgene-646	augustus-novel_contig_51657-processed-gene-0.0
Cla-novelgene-647	augustus-novel_contig_51665-processed-gene-0.0
Cla-novelgene-648	augustus-novel_contig_51667-processed-gene-0.1
Cla-novelgene-649	augustus-novel_contig_51670-processed-gene-0.0
Cla-novelgene-650	augustus-novel_contig_51683-processed-gene-0.0
Cla-novelgene-651	augustus-novel_contig_53018-processed-gene-0.0
Cla-novelgene-652	maker-novel_contig_54365-augustus-gene-0.1
Cla-novelgene-653	maker-novel_contig_54445-augustus-gene-0.1
Cla-novelgene-654	maker-novel_contig_54514-augustus-gene-0.0
Cla-novelgene-655	maker-novel_contig_54624-augustus-gene-0.1
Cla-novelgene-656	maker-novel_contig_54712-augustus-gene-0.1
Cla-novelgene-657	augustus-novel_contig_55008-processed-gene-0.0
Cla-novelgene-658	maker-novel_contig_55010-augustus-gene-0.1
Cla-novelgene-659	maker-novel_contig_55166-augustus-gene-0.1
Cla-novelgene-660	maker-novel_contig_55687-augustus-gene-0.2
Cla-novelgene-661	maker-novel_contig_55953-augustus-gene-0.1
Cla-novelgene-662	maker-novel_contig_56283-augustus-gene-0.1
Cla-novelgene-663	augustus-novel_contig_56347-processed-gene-0.0
Cla-novelgene-664	maker-novel_contig_56550-augustus-gene-0.1
Cla-novelgene-665	maker-novel_contig_56606-augustus-gene-0.1
Cla-novelgene-666	maker-novel_contig_56708-augustus-gene-0.0
Cla-novelgene-667	maker-novel_contig_57129-augustus-gene-0.1
Cla-novelgene-668	maker-novel_contig_57171-augustus-gene-0.1
Cla-novelgene-669	augustus-novel_contig_57338-processed-gene-0.0
Cla-novelgene-670	augustus-novel_contig_57573-processed-gene-0.0
Cla-novelgene-671	maker-novel_contig_57767-augustus-gene-0.1
Cla-novelgene-672	maker-novel_contig_57907-augustus-gene-0.0
Cla-novelgene-673	maker-novel_contig_58240-augustus-gene-0.1
Cla-novelgene-674	augustus-novel_contig_58306-processed-gene-0.0
Cla-novelgene-675	augustus-novel_contig_58676-processed-gene-0.0
Cla-novelgene-676	augustus-novel_contig_59674-processed-gene-0.0
Cla-novelgene-677	augustus-novel_contig_59754-processed-gene-0.1
Cla-novelgene-678	augustus-novel_contig_60020-processed-gene-0.0
Cla-novelgene-679	maker-novel_contig_60533-augustus-gene-0.1
Cla-novelgene-680	augustus-novel_contig_60687-processed-gene-0.0
Cla-novelgene-681	maker-novel_contig_60732-augustus-gene-0.1
Cla-novelgene-682	augustus-novel_contig_61070-processed-gene-0.0
Cla-novelgene-683	maker-novel_contig_61093-augustus-gene-0.1
Cla-novelgene-684	maker-novel_contig_61539-augustus-gene-0.1
Cla-novelgene-685	augustus-novel_contig_62257-processed-gene-0.0
Cla-novelgene-686	maker-novel_contig_62493-augustus-gene-0.1
Cla-novelgene-687	maker-novel_contig_63542-augustus-gene-0.1
Cla-novelgene-688	maker-novel_contig_63775-augustus-gene-0.1
Cla-novelgene-689	maker-novel_contig_64251-augustus-gene-0.1
Cla-novelgene-690	maker-novel_contig_64317-augustus-gene-0.1
Cla-novelgene-691	augustus-novel_contig_64514-processed-gene-0.0
Cla-novelgene-692	maker-novel_contig_64731-augustus-gene-0.1
Cla-novelgene-693	maker-novel_contig_65094-augustus-gene-0.1
Cla-novelgene-694	maker-novel_contig_65167-augustus-gene-0.1
Cla-novelgene-695	maker-novel_contig_65191-augustus-gene-0.1
Cla-novelgene-696	augustus-novel_contig_65563-processed-gene-0.0
Cla-novelgene-697	maker-novel_contig_65812-augustus-gene-0.3
Cla-novelgene-698	maker-novel_contig_66248-augustus-gene-0.1
Cla-novelgene-699	maker-novel_contig_66388-augustus-gene-0.1
Cla-novelgene-700	maker-novel_contig_66405-augustus-gene-0.1
Cla-novelgene-701	maker-novel_contig_66468-augustus-gene-0.1
Cla-novelgene-702	maker-novel_contig_66788-augustus-gene-0.1
Cla-novelgene-703	augustus-novel_contig_66791-processed-gene-0.0
Cla-novelgene-704	augustus-novel_contig_66850-processed-gene-0.0
Cla-novelgene-705	maker-novel_contig_66925-augustus-gene-0.0
Cla-novelgene-706	augustus-novel_contig_67587-processed-gene-0.0
Cla-novelgene-707	augustus-novel_contig_67680-processed-gene-0.0
Cla-novelgene-708	maker-novel_contig_67689-augustus-gene-0.1
Cla-novelgene-709	maker-novel_contig_67836-augustus-gene-0.1
Cla-novelgene-710	maker-novel_contig_68174-augustus-gene-0.1
Cla-novelgene-711	augustus-novel_contig_68857-processed-gene-0.0
Cla-novelgene-712	maker-novel_contig_69531-augustus-gene-0.0
Cla-novelgene-713	maker-novel_contig_69592-augustus-gene-0.1
Cla-novelgene-714	maker-novel_contig_70490-augustus-gene-0.1
Cla-novelgene-715	maker-novel_contig_70620-augustus-gene-0.1
Cla-novelgene-716	maker-novel_contig_70823-augustus-gene-0.1
Cla-novelgene-717	maker-novel_contig_71132-augustus-gene-0.1
Cla-novelgene-718	maker-novel_contig_71493-augustus-gene-0.0
Cla-novelgene-719	augustus-novel_contig_71727-processed-gene-0.0
Cla-novelgene-720	maker-novel_contig_72028-augustus-gene-0.1
Cla-novelgene-721	maker-novel_contig_72086-augustus-gene-0.1
Cla-novelgene-722	maker-novel_contig_72276-augustus-gene-0.1
Cla-novelgene-723	maker-novel_contig_72404-augustus-gene-0.1
Cla-novelgene-724	maker-novel_contig_72503-augustus-gene-0.1
Cla-novelgene-725	augustus-novel_contig_73011-processed-gene-0.0
Cla-novelgene-726	augustus-novel_contig_73246-processed-gene-0.1
Cla-novelgene-727	maker-novel_contig_73529-augustus-gene-0.1
Cla-novelgene-728	augustus-novel_contig_73558-processed-gene-0.0
Cla-novelgene-729	augustus-novel_contig_74051-processed-gene-0.0
Cla-novelgene-730	maker-novel_contig_74439-augustus-gene-0.1
Cla-novelgene-731	maker-novel_contig_74552-augustus-gene-0.1
Cla-novelgene-732	augustus-novel_contig_74956-processed-gene-0.0
Cla-novelgene-733	maker-novel_contig_75739-augustus-gene-0.1
Cla-novelgene-734	augustus-novel_contig_75818-processed-gene-0.0
Cla-novelgene-735	maker-novel_contig_75873-augustus-gene-0.1
Cla-novelgene-736	maker-novel_contig_75947-augustus-gene-0.1
Cla-novelgene-737	maker-novel_contig_77219-augustus-gene-0.1
Cla-novelgene-738	maker-novel_contig_77343-augustus-gene-0.1
Cla-novelgene-739	maker-novel_contig_77432-augustus-gene-0.1
Cla-novelgene-740	maker-novel_contig_77924-augustus-gene-0.1
Cla-novelgene-741	maker-novel_contig_78091-augustus-gene-0.1
Cla-novelgene-742	maker-novel_contig_78247-augustus-gene-0.1
Cla-novelgene-743	maker-novel_contig_78330-augustus-gene-0.1
Cla-novelgene-744	maker-novel_contig_79118-augustus-gene-0.0
Cla-novelgene-745	maker-novel_contig_79852-augustus-gene-0.1
Cla-novelgene-746	augustus-novel_contig_80439-processed-gene-0.0
Cla-novelgene-747	maker-novel_contig_80673-augustus-gene-0.1
Cla-novelgene-748	augustus-novel_contig_80998-processed-gene-0.0
Cla-novelgene-749	augustus-novel_contig_81139-processed-gene-0.0
Cla-novelgene-750	maker-novel_contig_81233-augustus-gene-0.1
Cla-novelgene-751	maker-novel_contig_81336-augustus-gene-0.2
Cla-novelgene-752	maker-novel_contig_81336-augustus-gene-0.3
Cla-novelgene-753	maker-novel_contig_81454-augustus-gene-0.1
Cla-novelgene-754	augustus-novel_contig_81688-processed-gene-0.0
Cla-novelgene-755	maker-novel_contig_81988-augustus-gene-0.1
Cla-novelgene-756	maker-novel_contig_82187-augustus-gene-0.1
Cla-novelgene-757	maker-novel_contig_82308-augustus-gene-0.0
Cla-novelgene-758	augustus-novel_contig_82988-processed-gene-0.0
Cla-novelgene-759	maker-novel_contig_84198-augustus-gene-0.1
Cla-novelgene-760	maker-novel_contig_84324-augustus-gene-0.1
Cla-novelgene-761	maker-novel_contig_84505-augustus-gene-0.1
Cla-novelgene-762	maker-novel_contig_84978-augustus-gene-0.1
Cla-novelgene-763	augustus-novel_contig_85089-processed-gene-0.0
Cla-novelgene-764	maker-novel_contig_85508-augustus-gene-0.1
Cla-novelgene-765	maker-novel_contig_85571-augustus-gene-0.1
Cla-novelgene-766	maker-novel_contig_85988-augustus-gene-0.1
Cla-novelgene-767	maker-novel_contig_86249-augustus-gene-0.1
Cla-novelgene-768	augustus-novel_contig_86844-processed-gene-0.0
Cla-novelgene-769	maker-novel_contig_87113-augustus-gene-0.1
Cla-novelgene-770	maker-novel_contig_87187-augustus-gene-0.1
Cla-novelgene-771	maker-novel_contig_87232-augustus-gene-0.1
Cla-novelgene-772	maker-novel_contig_87259-augustus-gene-0.2
Cla-novelgene-773	maker-novel_contig_87464-augustus-gene-0.1
Cla-novelgene-774	maker-novel_contig_87758-augustus-gene-0.1
Cla-novelgene-775	maker-novel_contig_88400-augustus-gene-0.1
Cla-novelgene-776	maker-novel_contig_88773-augustus-gene-0.1
Cla-novelgene-777	maker-novel_contig_89069-augustus-gene-0.1
Cla-novelgene-778	maker-novel_contig_89113-augustus-gene-0.1
Cla-novelgene-779	maker-novel_contig_89457-augustus-gene-0.1
Cla-novelgene-780	maker-novel_contig_90069-augustus-gene-0.1
Cla-novelgene-781	augustus-novel_contig_90508-processed-gene-0.1
Cla-novelgene-782	maker-novel_contig_90593-augustus-gene-0.1
Cla-novelgene-783	maker-novel_contig_90750-augustus-gene-0.1
Cla-novelgene-784	augustus-novel_contig_90799-processed-gene-0.0
Cla-novelgene-785	maker-novel_contig_91226-augustus-gene-0.1
Cla-novelgene-786	maker-novel_contig_91478-augustus-gene-0.1
Cla-novelgene-787	maker-novel_contig_91729-augustus-gene-0.1
Cla-novelgene-788	maker-novel_contig_91870-augustus-gene-0.0
Cla-novelgene-789	maker-novel_contig_91948-augustus-gene-0.1
Cla-novelgene-790	maker-novel_contig_92847-augustus-gene-0.1
Cla-novelgene-791	maker-novel_contig_92941-augustus-gene-0.0
Cla-novelgene-792	maker-novel_contig_93839-augustus-gene-0.1
Cla-novelgene-793	augustus-novel_contig_94319-processed-gene-0.0
Cla-novelgene-794	maker-novel_contig_94769-augustus-gene-0.1
Cla-novelgene-795	augustus-novel_contig_94899-processed-gene-0.0
Cla-novelgene-796	maker-novel_contig_95839-augustus-gene-0.1
Cla-novelgene-797	augustus-novel_contig_96199-processed-gene-0.0
Cla-novelgene-798	maker-novel_contig_96285-augustus-gene-0.1
Cla-novelgene-799	maker-novel_contig_96368-augustus-gene-0.1
Cla-novelgene-800	augustus-novel_contig_96397-processed-gene-0.0
Cla-novelgene-801	maker-novel_contig_96427-augustus-gene-0.1
Cla-novelgene-802	maker-novel_contig_96815-augustus-gene-0.1
Cla-novelgene-803	maker-novel_contig_97080-augustus-gene-0.1
Cla-novelgene-804	maker-novel_contig_98373-augustus-gene-0.1
Cla-novelgene-805	maker-novel_contig_98601-augustus-gene-0.1
Cla-novelgene-806	maker-novel_contig_98835-augustus-gene-0.1
Cla-novelgene-807	augustus-novel_contig_99316-processed-gene-0.0
Cla-novelgene-808	maker-novel_contig_99891-augustus-gene-0.1
Cla-novelgene-809	maker-novel_contig_99937-augustus-gene-0.1
Cla-novelgene-810	augustus-novel_contig_99993-processed-gene-0.0
Cla-novelgene-811	maker-novel_contig_100147-augustus-gene-0.1
Cla-novelgene-812	maker-novel_contig_100192-augustus-gene-0.1
Cla-novelgene-813	augustus-novel_contig_100296-processed-gene-0.0
Cla-novelgene-814	maker-novel_contig_100299-augustus-gene-0.1
Cla-novelgene-815	maker-novel_contig_100366-augustus-gene-0.1
Cla-novelgene-816	augustus-novel_contig_100481-processed-gene-0.0
Cla-novelgene-817	maker-novel_contig_100490-augustus-gene-0.1
Cla-novelgene-818	augustus-novel_contig_100574-processed-gene-0.0
Cla-novelgene-819	augustus-novel_contig_100657-processed-gene-0.0
Cla-novelgene-820	maker-novel_contig_100926-augustus-gene-0.1
Cla-novelgene-821	maker-novel_contig_100996-augustus-gene-0.1
Cla-novelgene-822	maker-novel_contig_101059-augustus-gene-0.1
Cla-novelgene-823	maker-novel_contig_101088-augustus-gene-0.1
Cla-novelgene-824	maker-novel_contig_101139-augustus-gene-0.1
Cla-novelgene-825	maker-novel_contig_101172-augustus-gene-0.1
Cla-novelgene-826	augustus-novel_contig_101257-processed-gene-0.0
Cla-novelgene-827	maker-novel_contig_101289-augustus-gene-0.1
Cla-novelgene-828	augustus-novel_contig_101383-processed-gene-0.0
Cla-novelgene-829	augustus-novel_contig_101498-processed-gene-0.1
Cla-novelgene-830	maker-novel_contig_101599-augustus-gene-0.1
Cla-novelgene-831	maker-novel_contig_101684-augustus-gene-0.1
Cla-novelgene-832	augustus-novel_contig_101690-processed-gene-0.0
Cla-novelgene-833	maker-novel_contig_101703-augustus-gene-0.1
Cla-novelgene-834	augustus-novel_contig_101822-processed-gene-0.0
Cla-novelgene-835	augustus-novel_contig_101933-processed-gene-0.0
Cla-novelgene-836	augustus-novel_contig_102035-processed-gene-0.0
Cla-novelgene-837	maker-novel_contig_102044-augustus-gene-0.1
Cla-novelgene-838	augustus-novel_contig_102064-processed-gene-0.0
Cla-novelgene-839	augustus-novel_contig_102069-processed-gene-0.0
Cla-novelgene-840	augustus-novel_contig_102078-processed-gene-0.0
Cla-novelgene-841	augustus-novel_contig_102461-processed-gene-0.0
Cla-novelgene-842	maker-novel_contig_102477-augustus-gene-0.1
Cla-novelgene-843	maker-novel_contig_102558-augustus-gene-0.1
Cla-novelgene-844	maker-novel_contig_102573-augustus-gene-0.1
Cla-novelgene-845	maker-novel_contig_102627-augustus-gene-0.1
Cla-novelgene-846	augustus-novel_contig_102737-processed-gene-0.0
Cla-novelgene-847	augustus-novel_contig_103001-processed-gene-0.1
Cla-novelgene-848	augustus-novel_contig_103006-processed-gene-0.1
Cla-novelgene-849	augustus-novel_contig_103006-processed-gene-0.0
Cla-novelgene-850	maker-novel_contig_103143-augustus-gene-0.1
Cla-novelgene-851	maker-novel_contig_103476-augustus-gene-0.1
Cla-novelgene-852	maker-novel_contig_103628-augustus-gene-0.1
Cla-novelgene-853	maker-novel_contig_103684-augustus-gene-0.1
Cla-novelgene-854	augustus-novel_contig_103838-processed-gene-0.0
Cla-novelgene-855	maker-novel_contig_103840-augustus-gene-0.1
Cla-novelgene-856	maker-novel_contig_103976-augustus-gene-0.1
Cla-novelgene-857	maker-novel_contig_104045-augustus-gene-0.1
Cla-novelgene-858	maker-novel_contig_104075-augustus-gene-0.1
Cla-novelgene-859	maker-novel_contig_104326-augustus-gene-0.0
Cla-novelgene-860	augustus-novel_contig_104431-processed-gene-0.0
Cla-novelgene-861	maker-novel_contig_104566-augustus-gene-0.1
Cla-novelgene-862	augustus-novel_contig_104642-processed-gene-0.0
Cla-novelgene-863	augustus-novel_contig_104645-processed-gene-0.0
Cla-novelgene-864	maker-novel_contig_104653-augustus-gene-0.1
Cla-novelgene-865	maker-novel_contig_104672-augustus-gene-0.1
Cla-novelgene-866	augustus-novel_contig_104907-processed-gene-0.0
Cla-novelgene-867	maker-novel_contig_104913-augustus-gene-0.1
Cla-novelgene-868	maker-novel_contig_105060-augustus-gene-0.1
Cla-novelgene-869	maker-novel_contig_105143-augustus-gene-0.1
Cla-novelgene-870	augustus-novel_contig_105144-processed-gene-0.0
Cla-novelgene-871	maker-novel_contig_105147-augustus-gene-0.1
Cla-novelgene-872	augustus-novel_contig_105299-processed-gene-0.0
Cla-novelgene-873	maker-novel_contig_105799-augustus-gene-0.1
Cla-novelgene-874	augustus-novel_contig_105809-processed-gene-0.0
Cla-novelgene-875	augustus-novel_contig_105836-processed-gene-0.0
Cla-novelgene-876	maker-novel_contig_106042-augustus-gene-0.1
Cla-novelgene-877	maker-novel_contig_106149-augustus-gene-0.1
Cla-novelgene-878	maker-novel_contig_106231-augustus-gene-0.1
Cla-novelgene-879	augustus-novel_contig_106294-processed-gene-0.0
Cla-novelgene-880	augustus-novel_contig_106328-processed-gene-0.0
Cla-novelgene-881	maker-novel_contig_106355-augustus-gene-0.1
Cla-novelgene-882	augustus-novel_contig_106634-processed-gene-0.0
Cla-novelgene-883	augustus-novel_contig_106758-processed-gene-0.0
Cla-novelgene-884	maker-novel_contig_106794-augustus-gene-0.1
Cla-novelgene-885	maker-novel_contig_107188-augustus-gene-0.1
Cla-novelgene-886	augustus-novel_contig_107230-processed-gene-0.0
Cla-novelgene-887	maker-novel_contig_107248-augustus-gene-0.0
Cla-novelgene-888	maker-novel_contig_107327-augustus-gene-0.1
Cla-novelgene-889	maker-novel_contig_107389-augustus-gene-0.1
Cla-novelgene-890	augustus-novel_contig_107393-processed-gene-0.0
Cla-novelgene-891	maker-novel_contig_107608-augustus-gene-0.1
Cla-novelgene-892	maker-novel_contig_107834-augustus-gene-0.1
Cla-novelgene-893	augustus-novel_contig_108048-processed-gene-0.0
Cla-novelgene-894	augustus-novel_contig_108129-processed-gene-0.0
Cla-novelgene-895	augustus-novel_contig_108280-processed-gene-0.0
Cla-novelgene-896	maker-novel_contig_108411-augustus-gene-0.1
Cla-novelgene-897	maker-novel_contig_108573-augustus-gene-0.1
Cla-novelgene-898	augustus-novel_contig_108596-processed-gene-0.0
Cla-novelgene-899	maker-novel_contig_108597-augustus-gene-0.1
Cla-novelgene-900	maker-novel_contig_108624-augustus-gene-0.1
Cla-novelgene-901	augustus-novel_contig_108948-processed-gene-0.0
Cla-novelgene-902	augustus-novel_contig_108948-processed-gene-0.1
Cla-novelgene-903	maker-novel_contig_108977-augustus-gene-0.2
Cla-novelgene-904	augustus-novel_contig_109042-processed-gene-0.1
Cla-novelgene-905	maker-novel_contig_109119-augustus-gene-0.1
Cla-novelgene-906	maker-novel_contig_109358-augustus-gene-0.1
Cla-novelgene-907	maker-novel_contig_109363-augustus-gene-0.1
Cla-novelgene-908	maker-novel_contig_109493-augustus-gene-0.1
Cla-novelgene-909	augustus-novel_contig_109505-processed-gene-0.0
Cla-novelgene-910	maker-novel_contig_109967-augustus-gene-0.1
Cla-novelgene-911	maker-novel_contig_110059-augustus-gene-0.0
Cla-novelgene-912	maker-novel_contig_110717-augustus-gene-0.1
Cla-novelgene-913	augustus-novel_contig_111442-processed-gene-0.0
Cla-novelgene-914	augustus-novel_contig_111442-processed-gene-0.1
Cla-novelgene-915	augustus-novel_contig_111469-processed-gene-0.0
Cla-novelgene-916	augustus-novel_contig_111637-processed-gene-0.0
Cla-novelgene-917	augustus-novel_contig_111701-processed-gene-0.0
Cla-novelgene-918	maker-novel_contig_111721-augustus-gene-0.1
Cla-novelgene-919	augustus-novel_contig_111751-processed-gene-0.0
Cla-novelgene-920	augustus-novel_contig_111815-processed-gene-0.0
Cla-novelgene-921	augustus-novel_contig_112078-processed-gene-0.0
Cla-novelgene-922	maker-novel_contig_112292-augustus-gene-0.1
Cla-novelgene-923	augustus-novel_contig_112298-processed-gene-0.0
Cla-novelgene-924	maker-novel_contig_112327-augustus-gene-0.1
Cla-novelgene-925	maker-novel_contig_112386-augustus-gene-0.1
Cla-novelgene-926	maker-novel_contig_112506-augustus-gene-0.1
Cla-novelgene-927	maker-novel_contig_112600-augustus-gene-0.1
Cla-novelgene-928	augustus-novel_contig_112857-processed-gene-0.0
Cla-novelgene-929	maker-novel_contig_112875-augustus-gene-0.1
Cla-novelgene-930	maker-novel_contig_113010-augustus-gene-0.1
Cla-novelgene-931	augustus-novel_contig_113042-processed-gene-0.0
Cla-novelgene-932	maker-novel_contig_113123-augustus-gene-0.1
Cla-novelgene-933	maker-novel_contig_113129-augustus-gene-0.1
Cla-novelgene-934	maker-novel_contig_113142-augustus-gene-0.1
Cla-novelgene-935	maker-novel_contig_113447-augustus-gene-0.1
Cla-novelgene-936	maker-novel_contig_113450-augustus-gene-0.1
Cla-novelgene-937	maker-novel_contig_113497-augustus-gene-0.1
Cla-novelgene-938	maker-novel_contig_113529-augustus-gene-0.1
Cla-novelgene-939	augustus-novel_contig_113566-processed-gene-0.0
Cla-novelgene-940	augustus-novel_contig_113645-processed-gene-0.0
Cla-novelgene-941	maker-novel_contig_113703-augustus-gene-0.0
Cla-novelgene-942	maker-novel_contig_113740-augustus-gene-0.0
Cla-novelgene-943	maker-novel_contig_113813-augustus-gene-0.0
Cla-novelgene-944	augustus-novel_contig_114262-processed-gene-0.0
Cla-novelgene-945	maker-novel_contig_114324-augustus-gene-0.1
Cla-novelgene-946	augustus-novel_contig_114473-processed-gene-0.0
Cla-novelgene-947	maker-novel_contig_115150-augustus-gene-0.1
Cla-novelgene-948	maker-novel_contig_115303-augustus-gene-0.1
Cla-novelgene-949	maker-novel_contig_115460-augustus-gene-0.1
Cla-novelgene-950	augustus-novel_contig_115561-processed-gene-0.0
Cla-novelgene-951	maker-novel_contig_115824-augustus-gene-0.1
Cla-novelgene-952	augustus-novel_contig_115934-processed-gene-0.0
Cla-novelgene-953	augustus-novel_contig_115934-processed-gene-0.1
Cla-novelgene-954	augustus-novel_contig_116010-processed-gene-0.0
Cla-novelgene-955	augustus-novel_contig_116018-processed-gene-0.0
Cla-novelgene-956	augustus-novel_contig_116024-processed-gene-0.0
Cla-novelgene-957	augustus-novel_contig_116038-processed-gene-0.0
Cla-novelgene-958	augustus-novel_contig_116040-processed-gene-0.0
Cla-novelgene-959	augustus-novel_contig_116048-processed-gene-0.0
Cla-novelgene-960	augustus-novel_contig_116052-processed-gene-0.0
Cla-novelgene-961	augustus-novel_contig_116056-processed-gene-0.0
Cla-novelgene-962	augustus-novel_contig_116061-processed-gene-0.0
Cla-novelgene-963	maker-novel_contig_116436-augustus-gene-0.1
Cla-novelgene-964	maker-novel_contig_116803-augustus-gene-0.1
Cla-novelgene-965	maker-novel_contig_116888-augustus-gene-0.1
Cla-novelgene-966	maker-novel_contig_117044-augustus-gene-0.1
Cla-novelgene-967	maker-novel_contig_117497-augustus-gene-0.1
Cla-novelgene-968	maker-novel_contig_117750-augustus-gene-0.1
Cla-novelgene-969	maker-novel_contig_117828-augustus-gene-0.1
Cla-novelgene-970	maker-novel_contig_118423-augustus-gene-0.1
Cla-novelgene-971	augustus-novel_contig_118489-processed-gene-0.1
Cla-novelgene-972	augustus-novel_contig_118502-processed-gene-0.0
Cla-novelgene-973	augustus-novel_contig_118508-processed-gene-0.0
Cla-novelgene-974	augustus-novel_contig_118760-processed-gene-0.0
Cla-novelgene-975	maker-novel_contig_118790-augustus-gene-0.1
Cla-novelgene-976	maker-novel_contig_119072-augustus-gene-0.0
Cla-novelgene-977	augustus-novel_contig_119087-processed-gene-0.0
Cla-novelgene-978	maker-novel_contig_119182-augustus-gene-0.0
Cla-novelgene-979	augustus-novel_contig_119262-processed-gene-0.0
Cla-novelgene-980	maker-novel_contig_119337-augustus-gene-0.1
Cla-novelgene-981	maker-novel_contig_119473-augustus-gene-0.1
Cla-novelgene-982	maker-novel_contig_119898-augustus-gene-0.1
Cla-novelgene-983	maker-novel_contig_120471-augustus-gene-0.1
Cla-novelgene-984	maker-novel_contig_120847-augustus-gene-0.1
Cla-novelgene-985	maker-novel_contig_120885-augustus-gene-0.1
Cla-novelgene-986	maker-novel_contig_121164-augustus-gene-0.0
Cla-novelgene-987	maker-novel_contig_121261-augustus-gene-0.1
Cla-novelgene-988	maker-novel_contig_121494-augustus-gene-0.1
Cla-novelgene-989	maker-novel_contig_121832-augustus-gene-0.1
Cla-novelgene-990	maker-novel_contig_122032-augustus-gene-0.1
Cla-novelgene-991	maker-novel_contig_122409-augustus-gene-0.1
Cla-novelgene-992	maker-novel_contig_122800-augustus-gene-0.1
Cla-novelgene-993	maker-novel_contig_122960-augustus-gene-0.1
Cla-novelgene-994	maker-novel_contig_123252-augustus-gene-0.0
Cla-novelgene-995	maker-novel_contig_123274-augustus-gene-0.1
Cla-novelgene-996	maker-novel_contig_123530-augustus-gene-0.1
Cla-novelgene-997	maker-novel_contig_123672-augustus-gene-0.1
Cla-novelgene-998	maker-novel_contig_124133-augustus-gene-0.1
Cla-novelgene-999	augustus-novel_contig_124278-processed-gene-0.0
Cla-novelgene-1000	maker-novel_contig_124348-augustus-gene-0.2
Cla-novelgene-1001	augustus-novel_contig_125197-processed-gene-0.0
Cla-novelgene-1002	maker-novel_contig_125501-augustus-gene-0.0
Cla-novelgene-1003	maker-novel_contig_126922-augustus-gene-0.1
Cla-novelgene-1004	maker-novel_contig_127381-augustus-gene-0.1
Cla-novelgene-1005	maker-novel_contig_127383-augustus-gene-0.1
Cla-novelgene-1006	maker-novel_contig_128040-augustus-gene-0.1
Cla-novelgene-1007	maker-novel_contig_128796-augustus-gene-0.1
Cla-novelgene-1008	augustus-novel_contig_128805-processed-gene-0.0
Cla-novelgene-1009	augustus-novel_contig_129532-processed-gene-0.0
Cla-novelgene-1010	maker-novel_contig_129661-augustus-gene-0.1
Cla-novelgene-1011	augustus-novel_contig_129822-processed-gene-0.0
Cla-novelgene-1012	maker-novel_contig_129822-augustus-gene-0.2
Cla-novelgene-1013	maker-novel_contig_129943-augustus-gene-0.1
Cla-novelgene-1014	maker-novel_contig_130199-augustus-gene-0.1
Cla-novelgene-1015	maker-novel_contig_130686-augustus-gene-0.0
Cla-novelgene-1016	maker-novel_contig_131562-augustus-gene-0.1
Cla-novelgene-1017	maker-novel_contig_131839-augustus-gene-0.1
Cla-novelgene-1018	maker-novel_contig_132173-augustus-gene-0.1
Cla-novelgene-1019	maker-novel_contig_132872-augustus-gene-0.1
Cla-novelgene-1020	maker-novel_contig_132998-augustus-gene-0.1
Cla-novelgene-1021	maker-novel_contig_133025-augustus-gene-0.1
Cla-novelgene-1022	maker-novel_contig_133282-augustus-gene-0.1
Cla-novelgene-1023	maker-novel_contig_133604-augustus-gene-0.1
Cla-novelgene-1024	maker-novel_contig_133966-augustus-gene-0.1
Cla-novelgene-1025	augustus-novel_contig_133975-processed-gene-0.0
Cla-novelgene-1026	maker-novel_contig_134626-augustus-gene-0.1
Cla-novelgene-1027	augustus-novel_contig_134937-processed-gene-0.0
Cla-novelgene-1028	maker-novel_contig_135426-augustus-gene-0.1
Cla-novelgene-1029	augustus-novel_contig_135856-processed-gene-0.0
Cla-novelgene-1030	maker-novel_contig_135987-augustus-gene-0.1
Cla-novelgene-1031	maker-novel_contig_136401-augustus-gene-0.1
Cla-novelgene-1032	maker-novel_contig_137065-augustus-gene-0.1
Cla-novelgene-1033	maker-novel_contig_137155-augustus-gene-0.1
Cla-novelgene-1034	maker-novel_contig_137220-augustus-gene-0.1
Cla-novelgene-1035	maker-novel_contig_137281-augustus-gene-0.1
Cla-novelgene-1036	maker-novel_contig_137383-augustus-gene-0.1
Cla-novelgene-1037	augustus-novel_contig_137847-processed-gene-0.1
Cla-novelgene-1038	maker-novel_contig_138093-augustus-gene-0.1
Cla-novelgene-1039	maker-novel_contig_138224-augustus-gene-0.1
Cla-novelgene-1040	maker-novel_contig_138325-augustus-gene-0.1
Cla-novelgene-1041	maker-novel_contig_138509-augustus-gene-0.0
Cla-novelgene-1042	augustus-novel_contig_138608-processed-gene-0.0
Cla-novelgene-1043	augustus-novel_contig_138818-processed-gene-0.0
Cla-novelgene-1044	augustus-novel_contig_138870-processed-gene-0.0
Cla-novelgene-1045	augustus-novel_contig_139145-processed-gene-0.0
Cla-novelgene-1046	augustus-novel_contig_140367-processed-gene-0.0
Cla-novelgene-1047	maker-novel_contig_140644-augustus-gene-0.1
Cla-novelgene-1048	augustus-novel_contig_140672-processed-gene-0.0
Cla-novelgene-1049	augustus-novel_contig_140757-processed-gene-0.0
Cla-novelgene-1050	maker-novel_contig_140975-augustus-gene-0.1
Cla-novelgene-1051	maker-novel_contig_141313-augustus-gene-0.1
Cla-novelgene-1052	maker-novel_contig_141367-augustus-gene-0.1
Cla-novelgene-1053	maker-novel_contig_141381-augustus-gene-0.1
Cla-novelgene-1054	augustus-novel_contig_141410-processed-gene-0.0
Cla-novelgene-1055	maker-novel_contig_142249-augustus-gene-0.1
Cla-novelgene-1056	maker-novel_contig_142342-augustus-gene-0.0
Cla-novelgene-1057	maker-novel_contig_142507-augustus-gene-0.1
Cla-novelgene-1058	maker-novel_contig_142615-augustus-gene-0.1
Cla-novelgene-1059	maker-novel_contig_142682-augustus-gene-0.1
Cla-novelgene-1060	augustus-novel_contig_143031-processed-gene-0.0
Cla-novelgene-1061	augustus-novel_contig_143044-processed-gene-0.0
Cla-novelgene-1062	augustus-novel_contig_143187-processed-gene-0.0
Cla-novelgene-1063	maker-novel_contig_143306-augustus-gene-0.1
Cla-novelgene-1064	augustus-novel_contig_143348-processed-gene-0.0
Cla-novelgene-1065	augustus-novel_contig_143375-processed-gene-0.0
Cla-novelgene-1066	maker-novel_contig_143495-augustus-gene-0.1
Cla-novelgene-1067	maker-novel_contig_143605-augustus-gene-0.1
Cla-novelgene-1068	maker-novel_contig_143681-augustus-gene-0.1
Cla-novelgene-1069	augustus-novel_contig_143764-processed-gene-0.0
Cla-novelgene-1070	maker-novel_contig_143860-augustus-gene-0.1
Cla-novelgene-1071	maker-novel_contig_144147-augustus-gene-0.2
Cla-novelgene-1072	augustus-novel_contig_144294-processed-gene-0.0
Cla-novelgene-1073	maker-novel_contig_144386-augustus-gene-0.1
Cla-novelgene-1074	maker-novel_contig_144586-augustus-gene-0.1
Cla-novelgene-1075	maker-novel_contig_144616-augustus-gene-0.2
Cla-novelgene-1076	augustus-novel_contig_145001-processed-gene-0.0
Cla-novelgene-1077	augustus-novel_contig_145109-processed-gene-0.1
Cla-novelgene-1078	maker-novel_contig_145175-augustus-gene-0.1
Cla-novelgene-1079	augustus-novel_contig_145208-processed-gene-0.0
Cla-novelgene-1080	maker-novel_contig_145482-augustus-gene-0.1
Cla-novelgene-1081	augustus-novel_contig_145514-processed-gene-0.1
Cla-novelgene-1082	augustus-novel_contig_145514-processed-gene-0.0
Cla-novelgene-1083	maker-novel_contig_145562-augustus-gene-0.2
Cla-novelgene-1084	maker-novel_contig_145595-augustus-gene-0.1
Cla-novelgene-1085	maker-novel_contig_145637-augustus-gene-0.1
Cla-novelgene-1086	maker-novel_contig_145710-augustus-gene-0.1
Cla-novelgene-1087	augustus-novel_contig_145810-processed-gene-0.1
Cla-novelgene-1088	maker-novel_contig_145819-augustus-gene-0.1
Cla-novelgene-1089	maker-novel_contig_145867-augustus-gene-0.1
Cla-novelgene-1090	augustus-novel_contig_145905-processed-gene-0.0
Cla-novelgene-1091	augustus-novel_contig_145921-processed-gene-0.1
Cla-novelgene-1092	augustus-novel_contig_145921-processed-gene-0.0
Cla-novelgene-1093	augustus-novel_contig_146007-processed-gene-0.0
Cla-novelgene-1094	maker-novel_contig_146119-augustus-gene-0.2
Cla-novelgene-1095	augustus-novel_contig_146339-processed-gene-0.0
Cla-novelgene-1096	augustus-novel_contig_146405-processed-gene-0.0
Cla-novelgene-1097	maker-novel_contig_146491-augustus-gene-0.1
Cla-novelgene-1098	maker-novel_contig_146522-augustus-gene-0.1
Cla-novelgene-1099	augustus-novel_contig_146602-processed-gene-0.1
Cla-novelgene-1100	augustus-novel_contig_146653-processed-gene-0.0
Cla-novelgene-1101	augustus-novel_contig_146661-processed-gene-0.1
Cla-novelgene-1102	augustus-novel_contig_146661-processed-gene-0.0
Cla-novelgene-1103	augustus-novel_contig_146966-processed-gene-0.0
Cla-novelgene-1104	maker-novel_contig_147123-augustus-gene-0.1
Cla-novelgene-1105	maker-novel_contig_147137-augustus-gene-0.1
Cla-novelgene-1106	maker-novel_contig_147172-augustus-gene-0.1
Cla-novelgene-1107	maker-novel_contig_147410-augustus-gene-0.2
Cla-novelgene-1108	maker-novel_contig_147440-augustus-gene-0.1
Cla-novelgene-1109	maker-novel_contig_147492-augustus-gene-0.1
Cla-novelgene-1110	augustus-novel_contig_147751-processed-gene-0.0
Cla-novelgene-1111	maker-novel_contig_147751-augustus-gene-0.2
Cla-novelgene-1112	maker-novel_contig_147805-augustus-gene-0.1
Cla-novelgene-1113	maker-novel_contig_147878-augustus-gene-0.1
Cla-novelgene-1114	maker-novel_contig_147929-augustus-gene-0.1
Cla-novelgene-1115	maker-novel_contig_148144-augustus-gene-0.1
Cla-novelgene-1116	maker-novel_contig_148155-augustus-gene-0.2
Cla-novelgene-1117	maker-novel_contig_148535-augustus-gene-0.1
Cla-novelgene-1118	augustus-novel_contig_149362-processed-gene-0.0
Cla-novelgene-1119	augustus-novel_contig_149632-processed-gene-0.1
Cla-novelgene-1120	augustus-novel_contig_149632-processed-gene-0.3
Cla-novelgene-1121	augustus-novel_contig_149855-processed-gene-0.0
Cla-novelgene-1122	augustus-novel_contig_149959-processed-gene-0.0
Cla-novelgene-1123	augustus-novel_contig_149959-processed-gene-0.1
Cla-novelgene-1124	maker-novel_contig_150301-augustus-gene-0.1
Cla-novelgene-1125	maker-novel_contig_150595-augustus-gene-0.1
Cla-novelgene-1126	augustus-novel_contig_151278-processed-gene-0.0
Cla-novelgene-1127	augustus-novel_contig_151448-processed-gene-0.1
Cla-novelgene-1128	augustus-novel_contig_151451-processed-gene-0.0
Cla-novelgene-1129	maker-novel_contig_151456-augustus-gene-0.2
Cla-novelgene-1130	maker-novel_contig_151472-augustus-gene-0.1
Cla-novelgene-1131	maker-novel_contig_151495-augustus-gene-0.1
Cla-novelgene-1132	augustus-novel_contig_151530-processed-gene-0.0
Cla-novelgene-1133	augustus-novel_contig_151530-processed-gene-0.1
Cla-novelgene-1134	augustus-novel_contig_151530-processed-gene-0.2
Cla-novelgene-1135	augustus-novel_contig_151567-processed-gene-0.0
Cla-novelgene-1136	maker-novel_contig_151604-augustus-gene-0.1
Cla-novelgene-1137	maker-novel_contig_151623-augustus-gene-0.1
Cla-novelgene-1138	augustus-novel_contig_151694-processed-gene-0.0
Cla-novelgene-1139	maker-novel_contig_151843-augustus-gene-0.1
Cla-novelgene-1140	augustus-novel_contig_151979-processed-gene-0.0
Cla-novelgene-1141	maker-novel_contig_151994-augustus-gene-0.0
Cla-novelgene-1142	augustus-novel_contig_152273-processed-gene-0.0
Cla-novelgene-1143	maker-novel_contig_152371-augustus-gene-0.1
Cla-novelgene-1144	augustus-novel_contig_152525-processed-gene-0.0
Cla-novelgene-1145	augustus-novel_contig_152541-processed-gene-0.0
Cla-novelgene-1146	maker-novel_contig_152599-augustus-gene-0.1
Cla-novelgene-1147	augustus-novel_contig_152600-processed-gene-0.0
Cla-novelgene-1148	maker-novel_contig_152678-augustus-gene-0.1
Cla-novelgene-1149	maker-novel_contig_152766-augustus-gene-0.1
Cla-novelgene-1150	augustus-novel_contig_152912-processed-gene-0.0
Cla-novelgene-1151	augustus-novel_contig_153114-processed-gene-0.0
Cla-novelgene-1152	maker-novel_contig_153122-augustus-gene-0.1
Cla-novelgene-1153	augustus-novel_contig_153168-processed-gene-0.0
Cla-novelgene-1154	augustus-novel_contig_153350-processed-gene-0.0
Cla-novelgene-1155	augustus-novel_contig_153475-processed-gene-0.0
Cla-novelgene-1156	maker-novel_contig_153713-augustus-gene-0.1
Cla-novelgene-1157	maker-novel_contig_154271-augustus-gene-0.1
Cla-novelgene-1158	maker-novel_contig_154639-augustus-gene-0.1
Cla-novelgene-1159	augustus-novel_contig_154656-processed-gene-0.0
Cla-novelgene-1160	augustus-novel_contig_154831-processed-gene-0.0
Cla-novelgene-1161	augustus-novel_contig_154836-processed-gene-0.0
Cla-novelgene-1162	maker-novel_contig_154859-augustus-gene-0.1
Cla-novelgene-1163	maker-novel_contig_154933-augustus-gene-0.1
Cla-novelgene-1164	maker-novel_contig_155043-augustus-gene-0.1
Cla-novelgene-1165	augustus-novel_contig_155070-processed-gene-0.0
Cla-novelgene-1166	maker-novel_contig_155269-augustus-gene-0.1
Cla-novelgene-1167	augustus-novel_contig_155291-processed-gene-0.0
Cla-novelgene-1168	maker-novel_contig_155358-augustus-gene-0.1
Cla-novelgene-1169	maker-novel_contig_155363-augustus-gene-0.1
Cla-novelgene-1170	maker-novel_contig_155404-augustus-gene-0.1
Cla-novelgene-1171	maker-novel_contig_155418-augustus-gene-0.1
Cla-novelgene-1172	maker-novel_contig_155563-augustus-gene-0.1
Cla-novelgene-1173	maker-novel_contig_156149-augustus-gene-0.1
Cla-novelgene-1174	maker-novel_contig_156294-augustus-gene-0.0
Cla-novelgene-1175	maker-novel_contig_156337-augustus-gene-0.1
Cla-novelgene-1176	maker-novel_contig_156345-augustus-gene-0.1
Cla-novelgene-1177	maker-novel_contig_156420-augustus-gene-0.1
Cla-novelgene-1178	maker-novel_contig_156569-augustus-gene-0.1
Cla-novelgene-1179	maker-novel_contig_156600-augustus-gene-0.1
Cla-novelgene-1180	maker-novel_contig_156609-augustus-gene-0.1
Cla-novelgene-1181	maker-novel_contig_156671-augustus-gene-0.1
Cla-novelgene-1182	augustus-novel_contig_156735-processed-gene-0.0
Cla-novelgene-1183	maker-novel_contig_156834-augustus-gene-0.1
Cla-novelgene-1184	maker-novel_contig_156861-augustus-gene-0.1
Cla-novelgene-1185	maker-novel_contig_157015-augustus-gene-0.0
Cla-novelgene-1186	maker-novel_contig_157080-augustus-gene-0.1
Cla-novelgene-1187	augustus-novel_contig_157133-processed-gene-0.1
Cla-novelgene-1188	maker-novel_contig_157194-augustus-gene-0.1
Cla-novelgene-1189	maker-novel_contig_157265-augustus-gene-0.4
Cla-novelgene-1190	maker-novel_contig_157265-augustus-gene-0.3
Cla-novelgene-1191	augustus-novel_contig_157609-processed-gene-0.0
Cla-novelgene-1192	maker-novel_contig_157760-augustus-gene-0.1
Cla-novelgene-1193	augustus-novel_contig_157880-processed-gene-0.0
Cla-novelgene-1194	augustus-novel_contig_157925-processed-gene-0.0
Cla-novelgene-1195	maker-novel_contig_157968-augustus-gene-0.1
Cla-novelgene-1196	maker-novel_contig_158097-augustus-gene-0.1
Cla-novelgene-1197	augustus-novel_contig_158125-processed-gene-0.0
Cla-novelgene-1198	augustus-novel_contig_158259-processed-gene-0.0
Cla-novelgene-1199	maker-novel_contig_158268-augustus-gene-0.1
Cla-novelgene-1200	maker-novel_contig_158373-augustus-gene-0.1
Cla-novelgene-1201	maker-novel_contig_158399-augustus-gene-0.1
Cla-novelgene-1202	maker-novel_contig_158766-augustus-gene-0.1
Cla-novelgene-1203	augustus-novel_contig_158976-processed-gene-0.0
Cla-novelgene-1204	augustus-novel_contig_158991-processed-gene-0.0
Cla-novelgene-1205	maker-novel_contig_159130-augustus-gene-0.1
Cla-novelgene-1206	augustus-novel_contig_159280-processed-gene-0.0
Cla-novelgene-1207	maker-novel_contig_159299-augustus-gene-0.1
Cla-novelgene-1208	maker-novel_contig_159487-augustus-gene-0.1
Cla-novelgene-1209	maker-novel_contig_159544-augustus-gene-0.1
Cla-novelgene-1210	maker-novel_contig_159600-augustus-gene-0.0
Cla-novelgene-1211	augustus-novel_contig_159838-processed-gene-0.0
Cla-novelgene-1212	maker-novel_contig_159920-augustus-gene-0.1
Cla-novelgene-1213	maker-novel_contig_160162-augustus-gene-0.2
Cla-novelgene-1214	maker-novel_contig_160269-augustus-gene-0.3
Cla-novelgene-1215	maker-novel_contig_160269-augustus-gene-0.2
Cla-novelgene-1216	maker-novel_contig_160283-augustus-gene-0.1
Cla-novelgene-1217	augustus-novel_contig_160459-processed-gene-0.0
Cla-novelgene-1218	maker-novel_contig_160721-augustus-gene-0.1
Cla-novelgene-1219	maker-novel_contig_160839-augustus-gene-0.2
Cla-novelgene-1220	augustus-novel_contig_161032-processed-gene-0.0
Cla-novelgene-1221	maker-novel_contig_161042-augustus-gene-0.1
Cla-novelgene-1222	maker-novel_contig_161160-augustus-gene-0.2
Cla-novelgene-1223	maker-novel_contig_161160-augustus-gene-0.3
Cla-novelgene-1224	maker-novel_contig_161280-augustus-gene-0.1
Cla-novelgene-1225	maker-novel_contig_161382-augustus-gene-0.1
Cla-novelgene-1226	maker-novel_contig_161459-augustus-gene-0.1
Cla-novelgene-1227	maker-novel_contig_161598-augustus-gene-0.1
Cla-novelgene-1228	maker-novel_contig_161978-augustus-gene-0.1
Cla-novelgene-1229	maker-novel_contig_161986-augustus-gene-0.1
Cla-novelgene-1230	maker-novel_contig_162042-augustus-gene-0.1
Cla-novelgene-1231	maker-novel_contig_162318-augustus-gene-0.2
Cla-novelgene-1232	maker-novel_contig_162370-augustus-gene-0.1
Cla-novelgene-1233	augustus-novel_contig_162424-processed-gene-0.0
Cla-novelgene-1234	maker-novel_contig_162460-augustus-gene-0.1
Cla-novelgene-1235	maker-novel_contig_162512-augustus-gene-0.1
Cla-novelgene-1236	maker-novel_contig_162537-augustus-gene-0.1
Cla-novelgene-1237	maker-novel_contig_162673-augustus-gene-0.1
Cla-novelgene-1238	augustus-novel_contig_162779-processed-gene-0.0
Cla-novelgene-1239	maker-novel_contig_162853-augustus-gene-0.1
Cla-novelgene-1240	maker-novel_contig_162923-augustus-gene-0.1
Cla-novelgene-1241	augustus-novel_contig_163032-processed-gene-0.0
Cla-novelgene-1242	augustus-novel_contig_163097-processed-gene-0.0
Cla-novelgene-1243	maker-novel_contig_163143-augustus-gene-0.1
Cla-novelgene-1244	maker-novel_contig_163266-augustus-gene-0.0
Cla-novelgene-1245	maker-novel_contig_163743-augustus-gene-0.2
Cla-novelgene-1246	augustus-novel_contig_163743-processed-gene-0.0
Cla-novelgene-1247	augustus-novel_contig_163858-processed-gene-0.0
Cla-novelgene-1248	maker-novel_contig_164046-augustus-gene-0.1
Cla-novelgene-1249	augustus-novel_contig_164093-processed-gene-0.0
Cla-novelgene-1250	maker-novel_contig_164155-augustus-gene-0.1
Cla-novelgene-1251	augustus-novel_contig_164175-processed-gene-0.0
Cla-novelgene-1252	maker-novel_contig_164412-augustus-gene-0.1
Cla-novelgene-1253	maker-novel_contig_164716-augustus-gene-0.1
Cla-novelgene-1254	maker-novel_contig_164758-augustus-gene-0.1
Cla-novelgene-1255	maker-novel_contig_164938-augustus-gene-0.1
Cla-novelgene-1256	augustus-novel_contig_164973-processed-gene-0.1
Cla-novelgene-1257	maker-novel_contig_165137-augustus-gene-0.1
Cla-novelgene-1258	maker-novel_contig_165149-augustus-gene-0.1
Cla-novelgene-1259	maker-novel_contig_165166-augustus-gene-0.1
Cla-novelgene-1260	maker-novel_contig_165386-augustus-gene-0.3
Cla-novelgene-1261	maker-novel_contig_165386-augustus-gene-0.4
Cla-novelgene-1262	maker-novel_contig_165454-augustus-gene-0.1
Cla-novelgene-1263	augustus-novel_contig_165539-processed-gene-0.0
Cla-novelgene-1264	maker-novel_contig_165569-augustus-gene-0.2
Cla-novelgene-1265	maker-novel_contig_165703-augustus-gene-0.1
Cla-novelgene-1266	maker-novel_contig_165716-augustus-gene-0.1
Cla-novelgene-1267	maker-novel_contig_165727-augustus-gene-0.1
Cla-novelgene-1268	maker-novel_contig_165786-augustus-gene-0.1
Cla-novelgene-1269	maker-novel_contig_165820-augustus-gene-0.1
Cla-novelgene-1270	maker-novel_contig_165929-augustus-gene-0.1
Cla-novelgene-1271	augustus-novel_contig_165997-processed-gene-0.0
Cla-novelgene-1272	maker-novel_contig_166033-augustus-gene-0.1
Cla-novelgene-1273	maker-novel_contig_166253-augustus-gene-0.1
Cla-novelgene-1274	augustus-novel_contig_166429-processed-gene-0.1
Cla-novelgene-1275	augustus-novel_contig_166470-processed-gene-0.0
Cla-novelgene-1276	augustus-novel_contig_166471-processed-gene-0.0
Cla-novelgene-1277	maker-novel_contig_166484-augustus-gene-0.1
Cla-novelgene-1278	maker-novel_contig_166519-augustus-gene-0.1
Cla-novelgene-1279	augustus-novel_contig_166779-processed-gene-0.0
Cla-novelgene-1280	maker-novel_contig_166832-augustus-gene-0.1
Cla-novelgene-1281	maker-novel_contig_166880-augustus-gene-0.1
Cla-novelgene-1282	augustus-novel_contig_166918-processed-gene-0.0
Cla-novelgene-1283	maker-novel_contig_166975-augustus-gene-0.1
Cla-novelgene-1284	maker-novel_contig_167021-augustus-gene-0.1
Cla-novelgene-1285	augustus-novel_contig_167037-processed-gene-0.0
Cla-novelgene-1286	augustus-novel_contig_167073-processed-gene-0.0
Cla-novelgene-1287	maker-novel_contig_167288-augustus-gene-0.0
Cla-novelgene-1288	augustus-novel_contig_167423-processed-gene-0.0
Cla-novelgene-1289	maker-novel_contig_167468-augustus-gene-0.1
Cla-novelgene-1290	augustus-novel_contig_167587-processed-gene-0.0
Cla-novelgene-1291	maker-novel_contig_167605-augustus-gene-0.1
Cla-novelgene-1292	augustus-novel_contig_167806-processed-gene-0.0
Cla-novelgene-1293	augustus-novel_contig_167817-processed-gene-0.0
Cla-novelgene-1294	maker-novel_contig_167838-augustus-gene-0.0
Cla-novelgene-1295	maker-novel_contig_167924-augustus-gene-0.1
Cla-novelgene-1296	augustus-novel_contig_168034-processed-gene-0.0
Cla-novelgene-1297	maker-novel_contig_168046-augustus-gene-0.1
Cla-novelgene-1298	maker-novel_contig_168281-augustus-gene-0.1
Cla-novelgene-1299	maker-novel_contig_169229-augustus-gene-0.1
Cla-novelgene-1300	maker-novel_contig_169616-augustus-gene-0.1
Cla-novelgene-1301	maker-novel_contig_170043-augustus-gene-0.1
Cla-novelgene-1302	maker-novel_contig_170048-augustus-gene-0.2
Cla-novelgene-1303	maker-novel_contig_170156-augustus-gene-0.1
Cla-novelgene-1304	augustus-novel_contig_170260-processed-gene-0.0
Cla-novelgene-1305	augustus-novel_contig_170773-processed-gene-0.0
Cla-novelgene-1306	augustus-novel_contig_171186-processed-gene-0.0
Cla-novelgene-1307	maker-novel_contig_171263-augustus-gene-0.1
Cla-novelgene-1308	augustus-novel_contig_171354-processed-gene-0.0
Cla-novelgene-1309	maker-novel_contig_171394-augustus-gene-0.1
Cla-novelgene-1310	augustus-novel_contig_173491-processed-gene-0.0
Cla-novelgene-1311	maker-novel_contig_174953-augustus-gene-0.1
Cla-novelgene-1312	augustus-novel_contig_175036-processed-gene-0.0
Cla-novelgene-1313	augustus-novel_contig_178191-processed-gene-0.0
Cla-novelgene-1314	augustus-novel_contig_178848-processed-gene-0.0
Cla-novelgene-1315	maker-novel_contig_178924-augustus-gene-0.1
Cla-novelgene-1316	maker-novel_contig_179069-augustus-gene-0.0
Cla-novelgene-1317	maker-novel_contig_179438-augustus-gene-0.1
Cla-novelgene-1318	augustus-novel_contig_179884-processed-gene-0.0
Cla-novelgene-1319	maker-novel_contig_180239-augustus-gene-0.0
Cla-novelgene-1320	augustus-novel_contig_180830-processed-gene-0.0
Cla-novelgene-1321	augustus-novel_contig_181286-processed-gene-0.0
Cla-novelgene-1322	maker-novel_contig_181853-augustus-gene-0.1
Cla-novelgene-1323	maker-novel_contig_182264-augustus-gene-0.1
Cla-novelgene-1324	augustus-novel_contig_183035-processed-gene-0.0
Cla-novelgene-1325	maker-novel_contig_183302-augustus-gene-0.1
Cla-novelgene-1326	augustus-novel_contig_185074-processed-gene-0.0
Cla-novelgene-1327	maker-novel_contig_187999-augustus-gene-0.0
Cla-novelgene-1328	augustus-novel_contig_189963-processed-gene-0.0
Cla-novelgene-1329	augustus-novel_contig_190242-processed-gene-0.0
Cla-novelgene-1330	augustus-novel_contig_190921-processed-gene-0.0
Cla-novelgene-1331	maker-novel_contig_191181-augustus-gene-0.1
Cla-novelgene-1332	maker-novel_contig_191214-augustus-gene-0.0
Cla-novelgene-1333	augustus-novel_contig_191315-processed-gene-0.0
Cla-novelgene-1334	maker-novel_contig_191786-augustus-gene-0.1
Cla-novelgene-1335	augustus-novel_contig_192407-processed-gene-0.0
Cla-novelgene-1336	maker-novel_contig_193174-augustus-gene-0.1
Cla-novelgene-1337	maker-novel_contig_193243-augustus-gene-0.1
Cla-novelgene-1338	augustus-novel_contig_193629-processed-gene-0.0
Cla-novelgene-1339	augustus-novel_contig_193999-processed-gene-0.0
Cla-novelgene-1340	augustus-novel_contig_196287-processed-gene-0.0
Cla-novelgene-1341	augustus-novel_contig_196293-processed-gene-0.0
Cla-novelgene-1342	maker-novel_contig_197371-augustus-gene-0.1
Cla-novelgene-1343	maker-novel_contig_197852-augustus-gene-0.1
Cla-novelgene-1344	maker-novel_contig_197882-augustus-gene-0.1
Cla-novelgene-1345	maker-novel_contig_197903-augustus-gene-0.2
Cla-novelgene-1346	augustus-novel_contig_197986-processed-gene-0.0
Cla-novelgene-1347	maker-novel_contig_198031-augustus-gene-0.2
Cla-novelgene-1348	maker-novel_contig_198189-augustus-gene-0.1
Cla-novelgene-1349	maker-novel_contig_198215-augustus-gene-0.1
Cla-novelgene-1350	augustus-novel_contig_198223-processed-gene-0.0
Cla-novelgene-1351	maker-novel_contig_198228-augustus-gene-0.1
Cla-novelgene-1352	maker-novel_contig_198322-augustus-gene-0.1
Cla-novelgene-1353	maker-novel_contig_198329-augustus-gene-0.1
Cla-novelgene-1354	augustus-novel_contig_198334-processed-gene-0.0
Cla-novelgene-1355	augustus-novel_contig_198338-processed-gene-0.1
Cla-novelgene-1356	maker-novel_contig_198431-augustus-gene-0.2
Cla-novelgene-1357	maker-novel_contig_198493-augustus-gene-0.1
Cla-novelgene-1358	maker-novel_contig_198593-augustus-gene-0.1
Cla-novelgene-1359	maker-novel_contig_198712-augustus-gene-0.1
Cla-novelgene-1360	maker-novel_contig_198765-augustus-gene-0.1
Cla-novelgene-1361	augustus-novel_contig_198774-processed-gene-0.0
Cla-novelgene-1362	maker-novel_contig_198812-augustus-gene-0.1
Cla-novelgene-1363	augustus-novel_contig_198819-processed-gene-0.0
Cla-novelgene-1364	augustus-novel_contig_198894-processed-gene-0.0
Cla-novelgene-1365	maker-novel_contig_198927-augustus-gene-0.1
Cla-novelgene-1366	maker-novel_contig_198964-augustus-gene-0.1
Cla-novelgene-1367	augustus-novel_contig_199035-processed-gene-0.0
Cla-novelgene-1368	maker-novel_contig_199059-augustus-gene-0.1
Cla-novelgene-1369	augustus-novel_contig_199075-processed-gene-0.0
Cla-novelgene-1370	augustus-novel_contig_199206-processed-gene-0.0
Cla-novelgene-1371	augustus-novel_contig_199209-processed-gene-0.0
Cla-novelgene-1372	augustus-novel_contig_199232-processed-gene-0.0
Cla-novelgene-1373	augustus-novel_contig_199242-processed-gene-0.0
Cla-novelgene-1374	maker-novel_contig_199279-augustus-gene-0.1
Cla-novelgene-1375	maker-novel_contig_199282-augustus-gene-0.1
Cla-novelgene-1376	maker-novel_contig_199316-augustus-gene-0.2
Cla-novelgene-1377	maker-novel_contig_199328-augustus-gene-0.1
Cla-novelgene-1378	augustus-novel_contig_199338-processed-gene-0.0
Cla-novelgene-1379	augustus-novel_contig_199365-processed-gene-0.0
Cla-novelgene-1380	maker-novel_contig_199388-augustus-gene-0.1
Cla-novelgene-1381	maker-novel_contig_199423-augustus-gene-0.1
Cla-novelgene-1382	augustus-novel_contig_199465-processed-gene-0.0
Cla-novelgene-1383	maker-novel_contig_199473-augustus-gene-0.1
Cla-novelgene-1384	maker-novel_contig_199474-augustus-gene-0.1
Cla-novelgene-1385	maker-novel_contig_199482-augustus-gene-0.1
Cla-novelgene-1386	maker-novel_contig_199533-augustus-gene-0.1
Cla-novelgene-1387	augustus-novel_contig_199693-processed-gene-0.2
Cla-novelgene-1388	maker-novel_contig_199836-augustus-gene-0.1
Cla-novelgene-1389	augustus-novel_contig_199891-processed-gene-0.0
Cla-novelgene-1390	augustus-novel_contig_199899-processed-gene-0.0
Cla-novelgene-1391	augustus-novel_contig_199907-processed-gene-0.0
Cla-novelgene-1392	maker-novel_contig_199912-augustus-gene-0.1
Cla-novelgene-1393	maker-novel_contig_199919-augustus-gene-0.1
Cla-novelgene-1394	maker-novel_contig_199961-augustus-gene-0.1
Cla-novelgene-1395	augustus-novel_contig_199975-processed-gene-0.1
Cla-novelgene-1396	augustus-novel_contig_200001-processed-gene-0.3
Cla-novelgene-1397	augustus-novel_contig_200012-processed-gene-0.0
Cla-novelgene-1398	maker-novel_contig_200048-augustus-gene-0.1
Cla-novelgene-1399	augustus-novel_contig_200268-processed-gene-0.0
Cla-novelgene-1400	maker-novel_contig_200278-augustus-gene-0.2
Cla-novelgene-1401	augustus-novel_contig_200280-processed-gene-0.0
Cla-novelgene-1402	augustus-novel_contig_200315-processed-gene-0.0
Cla-novelgene-1403	augustus-novel_contig_200336-processed-gene-0.0
Cla-novelgene-1404	augustus-novel_contig_200379-processed-gene-0.1
Cla-novelgene-1405	maker-novel_contig_200446-augustus-gene-0.1
Cla-novelgene-1406	maker-novel_contig_200450-augustus-gene-0.1
Cla-novelgene-1407	maker-novel_contig_200456-augustus-gene-0.2
Cla-novelgene-1408	maker-novel_contig_200468-augustus-gene-0.1
Cla-novelgene-1409	augustus-novel_contig_200575-processed-gene-0.0
Cla-novelgene-1410	maker-novel_contig_200580-augustus-gene-0.3
Cla-novelgene-1411	maker-novel_contig_200651-augustus-gene-0.1
Cla-novelgene-1412	augustus-novel_contig_200725-processed-gene-0.0
Cla-novelgene-1413	augustus-novel_contig_200731-processed-gene-0.0
Cla-novelgene-1414	augustus-novel_contig_200745-processed-gene-0.0
Cla-novelgene-1415	augustus-novel_contig_200752-processed-gene-0.3
Cla-novelgene-1416	augustus-novel_contig_200752-processed-gene-0.4
Cla-novelgene-1417	augustus-novel_contig_200752-processed-gene-0.5
Cla-novelgene-1418	maker-novel_contig_200767-augustus-gene-0.1
Cla-novelgene-1419	augustus-novel_contig_200798-processed-gene-0.0
Cla-novelgene-1420	maker-novel_contig_200801-augustus-gene-0.1
Cla-novelgene-1421	augustus-novel_contig_200807-processed-gene-0.0
Cla-novelgene-1422	augustus-novel_contig_200819-processed-gene-0.0
Cla-novelgene-1423	maker-novel_contig_200829-augustus-gene-0.0
Cla-novelgene-1424	augustus-novel_contig_200889-processed-gene-0.0
Cla-novelgene-1425	maker-novel_contig_200900-augustus-gene-0.1
Cla-novelgene-1426	maker-novel_contig_200914-augustus-gene-0.1
Cla-novelgene-1427	augustus-novel_contig_200941-processed-gene-0.3
Cla-novelgene-1428	augustus-novel_contig_200989-processed-gene-0.0
Cla-novelgene-1429	maker-novel_contig_201051-augustus-gene-0.1
Cla-novelgene-1430	maker-novel_contig_201078-augustus-gene-0.1
Cla-novelgene-1431	augustus-novel_contig_201081-processed-gene-0.1
Cla-novelgene-1432	maker-novel_contig_201126-augustus-gene-0.1
Cla-novelgene-1433	augustus-novel_contig_201154-processed-gene-0.0
Cla-novelgene-1434	augustus-novel_contig_201167-processed-gene-0.1
Cla-novelgene-1435	augustus-novel_contig_201170-processed-gene-0.0
Cla-novelgene-1436	maker-novel_contig_201179-augustus-gene-0.1
Cla-novelgene-1437	maker-novel_contig_201189-augustus-gene-0.1
Cla-novelgene-1438	augustus-novel_contig_201256-processed-gene-0.0
Cla-novelgene-1439	augustus-novel_contig_201298-processed-gene-0.0
Cla-novelgene-1440	maker-novel_contig_201350-augustus-gene-0.2
Cla-novelgene-1441	augustus-novel_contig_201355-processed-gene-0.0
Cla-novelgene-1442	maker-novel_contig_201398-augustus-gene-0.3
Cla-novelgene-1443	maker-novel_contig_201398-augustus-gene-0.4
Cla-novelgene-1444	augustus-novel_contig_201407-processed-gene-0.0
Cla-novelgene-1445	maker-novel_contig_201418-augustus-gene-0.1
Cla-novelgene-1446	augustus-novel_contig_201419-processed-gene-0.0
Cla-novelgene-1447	maker-novel_contig_201437-augustus-gene-0.1
Cla-novelgene-1448	augustus-novel_contig_201468-processed-gene-0.0
Cla-novelgene-1449	augustus-novel_contig_201488-processed-gene-0.0
Cla-novelgene-1450	maker-novel_contig_201492-augustus-gene-0.1
Cla-novelgene-1451	augustus-novel_contig_201498-processed-gene-0.0
Cla-novelgene-1452	maker-novel_contig_201522-augustus-gene-0.1
Cla-novelgene-1453	maker-novel_contig_201648-augustus-gene-0.1
Cla-novelgene-1454	maker-novel_contig_201658-augustus-gene-0.1
Cla-novelgene-1455	maker-novel_contig_201665-augustus-gene-0.1
Cla-novelgene-1456	maker-novel_contig_201815-augustus-gene-0.1
Cla-novelgene-1457	maker-novel_contig_201819-augustus-gene-0.1
Cla-novelgene-1458	augustus-novel_contig_201848-processed-gene-0.0
Cla-novelgene-1459	maker-novel_contig_201854-augustus-gene-0.2
Cla-novelgene-1460	maker-novel_contig_201854-augustus-gene-0.3
Cla-novelgene-1461	maker-novel_contig_201861-augustus-gene-0.1
Cla-novelgene-1462	augustus-novel_contig_201891-processed-gene-0.0
Cla-novelgene-1463	maker-novel_contig_201928-augustus-gene-0.2
Cla-novelgene-1464	maker-novel_contig_201933-augustus-gene-0.1
Cla-novelgene-1465	maker-novel_contig_201970-augustus-gene-0.2
Cla-novelgene-1466	augustus-novel_contig_201996-processed-gene-0.0
Cla-novelgene-1467	augustus-novel_contig_202055-processed-gene-0.0
Cla-novelgene-1468	maker-novel_contig_202077-augustus-gene-0.1
Cla-novelgene-1469	maker-novel_contig_202102-augustus-gene-0.1
Cla-novelgene-1470	augustus-novel_contig_202176-processed-gene-0.1
Cla-novelgene-1471	augustus-novel_contig_202238-processed-gene-0.0
Cla-novelgene-1472	augustus-novel_contig_202285-processed-gene-0.0
Cla-novelgene-1473	augustus-novel_contig_202332-processed-gene-0.0
Cla-novelgene-1474	augustus-novel_contig_202432-processed-gene-0.1
Cla-novelgene-1475	maker-novel_contig_202443-augustus-gene-0.1
Cla-novelgene-1476	augustus-novel_contig_202472-processed-gene-0.0
Cla-novelgene-1477	augustus-novel_contig_202472-processed-gene-0.1
Cla-novelgene-1478	maker-novel_contig_202554-augustus-gene-0.2
Cla-novelgene-1479	maker-novel_contig_202580-augustus-gene-0.1
Cla-novelgene-1480	augustus-novel_contig_202616-processed-gene-0.0
Cla-novelgene-1481	augustus-novel_contig_202626-processed-gene-0.0
Cla-novelgene-1482	augustus-novel_contig_202640-processed-gene-0.0
Cla-novelgene-1483	maker-novel_contig_202643-augustus-gene-0.1
Cla-novelgene-1484	maker-novel_contig_202692-augustus-gene-0.2
Cla-novelgene-1485	augustus-novel_contig_202703-processed-gene-0.0
Cla-novelgene-1486	maker-novel_contig_202746-augustus-gene-0.1
Cla-novelgene-1487	maker-novel_contig_202762-augustus-gene-0.1
Cla-novelgene-1488	augustus-novel_contig_202773-processed-gene-0.0
Cla-novelgene-1489	maker-novel_contig_202836-augustus-gene-0.1
Cla-novelgene-1490	maker-novel_contig_202841-augustus-gene-0.1
Cla-novelgene-1491	maker-novel_contig_202843-augustus-gene-0.2
Cla-novelgene-1492	maker-novel_contig_202888-augustus-gene-0.1
Cla-novelgene-1493	maker-novel_contig_202890-augustus-gene-0.0
Cla-novelgene-1494	maker-novel_contig_202898-augustus-gene-0.1
Cla-novelgene-1495	maker-novel_contig_202904-augustus-gene-0.2
Cla-novelgene-1496	augustus-novel_contig_202914-processed-gene-0.0
Cla-novelgene-1497	maker-novel_contig_202928-augustus-gene-0.1
Cla-novelgene-1498	maker-novel_contig_202937-augustus-gene-0.1
Cla-novelgene-1499	augustus-novel_contig_202949-processed-gene-0.1
Cla-novelgene-1500	maker-novel_contig_202956-augustus-gene-0.1
Cla-novelgene-1501	maker-novel_contig_202975-augustus-gene-0.1
Cla-novelgene-1502	maker-novel_contig_202992-augustus-gene-0.1
Cla-novelgene-1503	augustus-novel_contig_203055-processed-gene-0.0
Cla-novelgene-1504	augustus-novel_contig_203063-processed-gene-0.1
Cla-novelgene-1505	augustus-novel_contig_203066-processed-gene-0.0
Cla-novelgene-1506	augustus-novel_contig_203071-processed-gene-0.0
Cla-novelgene-1507	augustus-novel_contig_203073-processed-gene-0.0
Cla-novelgene-1508	augustus-novel_contig_203104-processed-gene-0.0
Cla-novelgene-1509	maker-novel_contig_203130-augustus-gene-0.2
Cla-novelgene-1510	maker-novel_contig_203216-augustus-gene-0.1
Cla-novelgene-1511	maker-novel_contig_203227-augustus-gene-0.0
Cla-novelgene-1512	augustus-novel_contig_203248-processed-gene-0.0
Cla-novelgene-1513	maker-novel_contig_203268-augustus-gene-0.1
Cla-novelgene-1514	maker-novel_contig_203282-augustus-gene-0.0
Cla-novelgene-1515	augustus-novel_contig_203286-processed-gene-0.0
Cla-novelgene-1516	augustus-novel_contig_203286-processed-gene-0.1
Cla-novelgene-1517	maker-novel_contig_203312-augustus-gene-0.4
Cla-novelgene-1518	maker-novel_contig_203312-augustus-gene-0.5
Cla-novelgene-1519	augustus-novel_contig_203347-processed-gene-0.1
Cla-novelgene-1520	augustus-novel_contig_203382-processed-gene-0.0
Cla-novelgene-1521	maker-novel_contig_203409-augustus-gene-0.3
Cla-novelgene-1522	maker-novel_contig_203418-augustus-gene-0.1
Cla-novelgene-1523	maker-novel_contig_203458-augustus-gene-0.2
Cla-novelgene-1524	maker-novel_contig_203518-augustus-gene-0.1
Cla-novelgene-1525	maker-novel_contig_203522-augustus-gene-0.1
Cla-novelgene-1526	maker-novel_contig_203576-augustus-gene-0.1
Cla-novelgene-1527	maker-novel_contig_203614-augustus-gene-0.3
Cla-novelgene-1528	maker-novel_contig_203617-augustus-gene-0.1
Cla-novelgene-1529	augustus-novel_contig_203704-processed-gene-0.0
Cla-novelgene-1530	maker-novel_contig_203731-augustus-gene-0.1
Cla-novelgene-1531	augustus-novel_contig_203775-processed-gene-0.1
Cla-novelgene-1532	augustus-novel_contig_203800-processed-gene-0.0
Cla-novelgene-1533	maker-novel_contig_203960-augustus-gene-0.1
Cla-novelgene-1534	maker-novel_contig_203983-augustus-gene-0.1
Cla-novelgene-1535	maker-novel_contig_204004-augustus-gene-0.1
Cla-novelgene-1536	maker-novel_contig_204006-augustus-gene-0.0
Cla-novelgene-1537	maker-novel_contig_204061-augustus-gene-0.2
Cla-novelgene-1538	maker-novel_contig_204071-augustus-gene-0.2
Cla-novelgene-1539	augustus-novel_contig_204105-processed-gene-0.0
Cla-novelgene-1540	maker-novel_contig_204126-augustus-gene-0.0
Cla-novelgene-1541	augustus-novel_contig_204132-processed-gene-0.0
Cla-novelgene-1542	maker-novel_contig_204221-augustus-gene-0.1
Cla-novelgene-1543	augustus-novel_contig_204223-processed-gene-0.1
Cla-novelgene-1544	maker-novel_contig_204223-augustus-gene-0.2
Cla-novelgene-1545	maker-novel_contig_204231-augustus-gene-0.2
Cla-novelgene-1546	augustus-novel_contig_204290-processed-gene-0.0
Cla-novelgene-1547	augustus-novel_contig_204298-processed-gene-0.0
Cla-novelgene-1548	maker-novel_contig_204488-augustus-gene-0.2
Cla-novelgene-1549	maker-novel_contig_204679-augustus-gene-0.1
Cla-novelgene-1550	augustus-novel_contig_204689-processed-gene-0.0
Cla-novelgene-1551	augustus-novel_contig_204795-processed-gene-0.0
Cla-novelgene-1552	maker-novel_contig_204820-augustus-gene-0.1
Cla-novelgene-1553	augustus-novel_contig_204824-processed-gene-0.0
Cla-novelgene-1554	augustus-novel_contig_204967-processed-gene-0.0
Cla-novelgene-1555	maker-novel_contig_205025-augustus-gene-0.1
Cla-novelgene-1556	augustus-novel_contig_205041-processed-gene-0.0
Cla-novelgene-1557	augustus-novel_contig_205050-processed-gene-0.0
Cla-novelgene-1558	augustus-novel_contig_205062-processed-gene-0.0
Cla-novelgene-1559	maker-novel_contig_205154-augustus-gene-0.1
Cla-novelgene-1560	maker-novel_contig_205156-augustus-gene-0.1
Cla-novelgene-1561	maker-novel_contig_205179-augustus-gene-0.0
Cla-novelgene-1562	maker-novel_contig_205197-augustus-gene-0.1
Cla-novelgene-1563	maker-novel_contig_205259-augustus-gene-0.1
Cla-novelgene-1564	augustus-novel_contig_205283-processed-gene-0.0
Cla-novelgene-1565	augustus-novel_contig_205295-processed-gene-0.0
Cla-novelgene-1566	augustus-novel_contig_205302-processed-gene-0.0
Cla-novelgene-1567	augustus-novel_contig_205318-processed-gene-0.0
Cla-novelgene-1568	augustus-novel_contig_205364-processed-gene-0.0
Cla-novelgene-1569	maker-novel_contig_205452-augustus-gene-0.4
Cla-novelgene-1570	augustus-novel_contig_205505-processed-gene-0.1
Cla-novelgene-1571	augustus-novel_contig_205524-processed-gene-0.0
Cla-novelgene-1572	maker-novel_contig_205536-augustus-gene-0.1
Cla-novelgene-1573	maker-novel_contig_205569-augustus-gene-0.1
Cla-novelgene-1574	augustus-novel_contig_205581-processed-gene-0.0
Cla-novelgene-1575	maker-novel_contig_205720-augustus-gene-0.2
Cla-novelgene-1576	augustus-novel_contig_205746-processed-gene-0.0
Cla-novelgene-1577	augustus-novel_contig_205748-processed-gene-0.0
Cla-novelgene-1578	maker-novel_contig_205852-augustus-gene-0.1
Cla-novelgene-1579	maker-novel_contig_205877-augustus-gene-0.1
Cla-novelgene-1580	augustus-novel_contig_205918-processed-gene-0.1
Cla-novelgene-1581	maker-novel_contig_206025-augustus-gene-0.2
Cla-novelgene-1582	maker-novel_contig_206025-augustus-gene-0.3
Cla-novelgene-1583	augustus-novel_contig_206047-processed-gene-0.0
Cla-novelgene-1584	maker-novel_contig_206051-augustus-gene-0.1
Cla-novelgene-1585	maker-novel_contig_206079-augustus-gene-0.2
Cla-novelgene-1586	augustus-novel_contig_206088-processed-gene-0.0
Cla-novelgene-1587	augustus-novel_contig_206219-processed-gene-0.0
Cla-novelgene-1588	augustus-novel_contig_206234-processed-gene-0.0
Cla-novelgene-1589	maker-novel_contig_206267-augustus-gene-0.0
Cla-novelgene-1590	augustus-novel_contig_206344-processed-gene-0.0
Cla-novelgene-1591	augustus-novel_contig_206351-processed-gene-0.1
Cla-novelgene-1592	augustus-novel_contig_206358-processed-gene-0.0
Cla-novelgene-1593	maker-novel_contig_206395-augustus-gene-0.2
Cla-novelgene-1594	maker-novel_contig_206395-augustus-gene-0.1
Cla-novelgene-1595	maker-novel_contig_206414-augustus-gene-0.1
Cla-novelgene-1596	maker-novel_contig_206459-augustus-gene-0.1
Cla-novelgene-1597	augustus-novel_contig_206508-processed-gene-0.0
Cla-novelgene-1598	augustus-novel_contig_206535-processed-gene-0.0
Cla-novelgene-1599	augustus-novel_contig_206538-processed-gene-0.0
Cla-novelgene-1600	maker-novel_contig_206565-augustus-gene-0.4
Cla-novelgene-1601	augustus-novel_contig_206565-processed-gene-0.2
Cla-novelgene-1602	augustus-novel_contig_206586-processed-gene-0.0
Cla-novelgene-1603	maker-novel_contig_206633-augustus-gene-0.1
Cla-novelgene-1604	maker-novel_contig_206679-augustus-gene-0.1
Cla-novelgene-1605	maker-novel_contig_206727-augustus-gene-0.1
Cla-novelgene-1606	augustus-novel_contig_206753-processed-gene-0.1
Cla-novelgene-1607	maker-novel_contig_206762-augustus-gene-0.0
Cla-novelgene-1608	augustus-novel_contig_206792-processed-gene-0.0
Cla-novelgene-1609	maker-novel_contig_206807-augustus-gene-0.0
Cla-novelgene-1610	augustus-novel_contig_206865-processed-gene-0.0
Cla-novelgene-1611	maker-novel_contig_206871-augustus-gene-0.1
Cla-novelgene-1612	augustus-novel_contig_206914-processed-gene-0.2
Cla-novelgene-1613	maker-novel_contig_206941-augustus-gene-0.1
Cla-novelgene-1614	augustus-novel_contig_207031-processed-gene-0.1
Cla-novelgene-1615	maker-novel_contig_207052-augustus-gene-0.1
Cla-novelgene-1616	maker-novel_contig_207072-augustus-gene-0.2
Cla-novelgene-1617	augustus-novel_contig_207142-processed-gene-0.0
Cla-novelgene-1618	maker-novel_contig_207171-augustus-gene-0.1
Cla-novelgene-1619	maker-novel_contig_207190-augustus-gene-0.1
Cla-novelgene-1620	augustus-novel_contig_207228-processed-gene-0.0
Cla-novelgene-1621	maker-novel_contig_207245-augustus-gene-0.1
Cla-novelgene-1622	maker-novel_contig_207262-augustus-gene-0.1
Cla-novelgene-1623	augustus-novel_contig_207279-processed-gene-0.0
Cla-novelgene-1624	maker-novel_contig_207311-augustus-gene-0.1
Cla-novelgene-1625	maker-novel_contig_207353-augustus-gene-0.3
Cla-novelgene-1626	augustus-novel_contig_207410-processed-gene-0.0
Cla-novelgene-1627	maker-novel_contig_207414-augustus-gene-0.1
Cla-novelgene-1628	maker-novel_contig_207435-augustus-gene-0.1
Cla-novelgene-1629	maker-novel_contig_207442-augustus-gene-0.1
Cla-novelgene-1630	maker-novel_contig_207472-augustus-gene-0.1
Cla-novelgene-1631	maker-novel_contig_207481-augustus-gene-0.1
Cla-novelgene-1632	maker-novel_contig_207615-augustus-gene-0.1
Cla-novelgene-1633	maker-novel_contig_207617-augustus-gene-0.1
Cla-novelgene-1634	maker-novel_contig_207634-augustus-gene-0.1
Cla-novelgene-1635	augustus-novel_contig_207666-processed-gene-0.0
Cla-novelgene-1636	augustus-novel_contig_207698-processed-gene-0.0
Cla-novelgene-1637	maker-novel_contig_207785-augustus-gene-0.1
Cla-novelgene-1638	maker-novel_contig_207859-augustus-gene-0.1
Cla-novelgene-1639	maker-novel_contig_207924-augustus-gene-0.2
Cla-novelgene-1640	augustus-novel_contig_208011-processed-gene-0.0
Cla-novelgene-1641	augustus-novel_contig_208079-processed-gene-0.0
Cla-novelgene-1642	maker-novel_contig_208101-augustus-gene-0.1
Cla-novelgene-1643	maker-novel_contig_208185-augustus-gene-0.1
Cla-novelgene-1644	maker-novel_contig_208264-augustus-gene-0.1
Cla-novelgene-1645	maker-novel_contig_208362-augustus-gene-0.1
Cla-novelgene-1646	maker-novel_contig_208369-augustus-gene-0.1
Cla-novelgene-1647	maker-novel_contig_208386-augustus-gene-0.1
Cla-novelgene-1648	maker-novel_contig_208443-augustus-gene-0.1
Cla-novelgene-1649	maker-novel_contig_208474-augustus-gene-0.1
Cla-novelgene-1650	maker-novel_contig_208488-augustus-gene-0.1
Cla-novelgene-1651	maker-novel_contig_208605-augustus-gene-0.3
Cla-novelgene-1652	maker-novel_contig_208605-augustus-gene-0.2
Cla-novelgene-1653	maker-novel_contig_208609-augustus-gene-0.1
Cla-novelgene-1654	augustus-novel_contig_208619-processed-gene-0.0
Cla-novelgene-1655	augustus-novel_contig_208619-processed-gene-0.1
Cla-novelgene-1656	maker-novel_contig_208628-augustus-gene-0.1
Cla-novelgene-1657	maker-novel_contig_208641-augustus-gene-0.1
Cla-novelgene-1658	augustus-novel_contig_208697-processed-gene-0.0
Cla-novelgene-1659	augustus-novel_contig_208721-processed-gene-0.0
Cla-novelgene-1660	augustus-novel_contig_208781-processed-gene-0.0
Cla-novelgene-1661	maker-novel_contig_208784-augustus-gene-0.2
Cla-novelgene-1662	maker-novel_contig_208833-augustus-gene-0.0
Cla-novelgene-1663	augustus-novel_contig_208864-processed-gene-0.0
Cla-novelgene-1664	augustus-novel_contig_208864-processed-gene-0.1
Cla-novelgene-1665	maker-novel_contig_208873-augustus-gene-0.1
Cla-novelgene-1666	maker-novel_contig_208907-augustus-gene-0.1
Cla-novelgene-1667	augustus-novel_contig_208938-processed-gene-0.1
Cla-novelgene-1668	maker-novel_contig_208988-augustus-gene-0.1
Cla-novelgene-1669	maker-novel_contig_208992-augustus-gene-0.2
Cla-novelgene-1670	augustus-novel_contig_209018-processed-gene-0.0
Cla-novelgene-1671	maker-novel_contig_209137-augustus-gene-0.1
Cla-novelgene-1672	augustus-novel_contig_209178-processed-gene-0.0
Cla-novelgene-1673	maker-novel_contig_209213-augustus-gene-0.1
Cla-novelgene-1674	maker-novel_contig_209226-augustus-gene-0.2
Cla-novelgene-1675	maker-novel_contig_209258-augustus-gene-0.2
Cla-novelgene-1676	maker-novel_contig_209288-augustus-gene-0.2
Cla-novelgene-1677	maker-novel_contig_209290-augustus-gene-0.1
Cla-novelgene-1678	maker-novel_contig_209307-augustus-gene-0.1
Cla-novelgene-1679	maker-novel_contig_209321-augustus-gene-0.1
Cla-novelgene-1680	maker-novel_contig_209342-augustus-gene-0.1
Cla-novelgene-1681	maker-novel_contig_209352-augustus-gene-0.1
Cla-novelgene-1682	maker-novel_contig_209387-augustus-gene-0.1
Cla-novelgene-1683	maker-novel_contig_209388-augustus-gene-0.1
Cla-novelgene-1684	maker-novel_contig_209467-augustus-gene-0.2
Cla-novelgene-1685	maker-novel_contig_209484-augustus-gene-0.1
Cla-novelgene-1686	augustus-novel_contig_209497-processed-gene-0.1
Cla-novelgene-1687	maker-novel_contig_209497-augustus-gene-0.3
Cla-novelgene-1688	maker-novel_contig_209498-augustus-gene-0.2
Cla-novelgene-1689	maker-novel_contig_209531-augustus-gene-0.1
Cla-novelgene-1690	augustus-novel_contig_209557-processed-gene-0.0
Cla-novelgene-1691	augustus-novel_contig_209562-processed-gene-0.0
Cla-novelgene-1692	maker-novel_contig_209582-augustus-gene-0.2
Cla-novelgene-1693	maker-novel_contig_209595-augustus-gene-0.1
Cla-novelgene-1694	maker-novel_contig_209606-augustus-gene-0.1
Cla-novelgene-1695	maker-novel_contig_209678-augustus-gene-0.0
Cla-novelgene-1696	augustus-novel_contig_209706-processed-gene-0.1
Cla-novelgene-1697	maker-novel_contig_209914-augustus-gene-0.1
Cla-novelgene-1698	maker-novel_contig_209985-augustus-gene-0.1
Cla-novelgene-1699	augustus-novel_contig_210040-processed-gene-0.0
Cla-novelgene-1700	maker-novel_contig_210085-augustus-gene-0.1
Cla-novelgene-1701	maker-novel_contig_210093-augustus-gene-0.1
Cla-novelgene-1702	maker-novel_contig_210117-augustus-gene-0.1
Cla-novelgene-1703	maker-novel_contig_210145-augustus-gene-0.1
Cla-novelgene-1704	maker-novel_contig_210174-augustus-gene-0.1
Cla-novelgene-1705	maker-novel_contig_210215-augustus-gene-0.1
Cla-novelgene-1706	maker-novel_contig_210223-augustus-gene-0.1
Cla-novelgene-1707	maker-novel_contig_210245-augustus-gene-0.1
Cla-novelgene-1708	augustus-novel_contig_210274-processed-gene-0.0
Cla-novelgene-1709	maker-novel_contig_210302-augustus-gene-0.1
Cla-novelgene-1710	maker-novel_contig_210310-augustus-gene-0.1
Cla-novelgene-1711	maker-novel_contig_210328-augustus-gene-0.1
Cla-novelgene-1712	augustus-novel_contig_210355-processed-gene-0.0
Cla-novelgene-1713	maker-novel_contig_210364-augustus-gene-0.1
Cla-novelgene-1714	augustus-novel_contig_210383-processed-gene-0.0
Cla-novelgene-1715	maker-novel_contig_210505-augustus-gene-0.1
Cla-novelgene-1716	augustus-novel_contig_210518-processed-gene-0.0
Cla-novelgene-1717	augustus-novel_contig_210555-processed-gene-0.0
Cla-novelgene-1718	augustus-novel_contig_210557-processed-gene-0.0
Cla-novelgene-1719	maker-novel_contig_210563-augustus-gene-0.1
Cla-novelgene-1720	augustus-novel_contig_210574-processed-gene-0.0
Cla-novelgene-1721	maker-novel_contig_210616-augustus-gene-0.1
Cla-novelgene-1722	augustus-novel_contig_210622-processed-gene-0.0
Cla-novelgene-1723	augustus-novel_contig_210806-processed-gene-0.0
Cla-novelgene-1724	maker-novel_contig_210819-augustus-gene-0.1
Cla-novelgene-1725	maker-novel_contig_210907-augustus-gene-0.1
Cla-novelgene-1726	maker-novel_contig_210908-augustus-gene-0.1
Cla-novelgene-1727	maker-novel_contig_210924-augustus-gene-0.2
Cla-novelgene-1728	augustus-novel_contig_210926-processed-gene-0.0
Cla-novelgene-1729	augustus-novel_contig_210952-processed-gene-0.0
Cla-novelgene-1730	augustus-novel_contig_210998-processed-gene-0.0
Cla-novelgene-1731	maker-novel_contig_211038-augustus-gene-0.1
Cla-novelgene-1732	maker-novel_contig_211211-augustus-gene-0.1
Cla-novelgene-1733	maker-novel_contig_211220-augustus-gene-0.1
Cla-novelgene-1734	augustus-novel_contig_211223-processed-gene-0.0
Cla-novelgene-1735	maker-novel_contig_211248-augustus-gene-0.1
Cla-novelgene-1736	augustus-novel_contig_211307-processed-gene-0.0
Cla-novelgene-1737	augustus-novel_contig_211335-processed-gene-0.1
Cla-novelgene-1738	augustus-novel_contig_211349-processed-gene-0.1
Cla-novelgene-1739	maker-novel_contig_211365-augustus-gene-0.1
Cla-novelgene-1740	maker-novel_contig_211390-augustus-gene-0.1
Cla-novelgene-1741	maker-novel_contig_211430-augustus-gene-0.1
Cla-novelgene-1742	maker-novel_contig_211431-augustus-gene-0.1
Cla-novelgene-1743	maker-novel_contig_211454-augustus-gene-0.1
Cla-novelgene-1744	maker-novel_contig_211535-augustus-gene-0.1
Cla-novelgene-1745	maker-novel_contig_211546-augustus-gene-0.1
Cla-novelgene-1746	augustus-novel_contig_211579-processed-gene-0.0
Cla-novelgene-1747	augustus-novel_contig_211610-processed-gene-0.0
Cla-novelgene-1748	maker-novel_contig_211614-augustus-gene-0.1
Cla-novelgene-1749	maker-novel_contig_211619-augustus-gene-0.1
Cla-novelgene-1750	augustus-novel_contig_211696-processed-gene-0.0
Cla-novelgene-1751	maker-novel_contig_211706-augustus-gene-0.1
Cla-novelgene-1752	augustus-novel_contig_211708-processed-gene-0.0
Cla-novelgene-1753	maker-novel_contig_211748-augustus-gene-0.1
Cla-novelgene-1754	maker-novel_contig_211778-augustus-gene-0.1
Cla-novelgene-1755	maker-novel_contig_211887-augustus-gene-0.1
Cla-novelgene-1756	augustus-novel_contig_211966-processed-gene-0.0
Cla-novelgene-1757	maker-novel_contig_211999-augustus-gene-0.1
Cla-novelgene-1758	augustus-novel_contig_212036-processed-gene-0.0
Cla-novelgene-1759	maker-novel_contig_212040-augustus-gene-0.4
Cla-novelgene-1760	maker-novel_contig_212040-augustus-gene-0.6
Cla-novelgene-1761	maker-novel_contig_212118-augustus-gene-0.0
Cla-novelgene-1762	maker-novel_contig_212119-augustus-gene-0.1
Cla-novelgene-1763	maker-novel_contig_212130-augustus-gene-0.1
Cla-novelgene-1764	augustus-novel_contig_212157-processed-gene-0.0
Cla-novelgene-1765	maker-novel_contig_212230-augustus-gene-0.1
Cla-novelgene-1766	maker-novel_contig_212265-augustus-gene-0.1
Cla-novelgene-1767	augustus-novel_contig_212320-processed-gene-0.0
Cla-novelgene-1768	maker-novel_contig_212346-augustus-gene-0.1
Cla-novelgene-1769	maker-novel_contig_212432-augustus-gene-0.1
Cla-novelgene-1770	maker-novel_contig_212453-augustus-gene-0.1
Cla-novelgene-1771	maker-novel_contig_212555-augustus-gene-0.1
Cla-novelgene-1772	maker-novel_contig_212581-augustus-gene-0.1
Cla-novelgene-1773	maker-novel_contig_212587-augustus-gene-0.2
Cla-novelgene-1774	maker-novel_contig_212592-augustus-gene-0.1
Cla-novelgene-1775	augustus-novel_contig_212593-processed-gene-0.0
Cla-novelgene-1776	augustus-novel_contig_212597-processed-gene-0.0
Cla-novelgene-1777	augustus-novel_contig_212611-processed-gene-0.0
Cla-novelgene-1778	maker-novel_contig_212647-augustus-gene-0.1
Cla-novelgene-1779	augustus-novel_contig_212878-processed-gene-0.0
Cla-novelgene-1780	maker-novel_contig_212890-augustus-gene-0.2
Cla-novelgene-1781	augustus-novel_contig_212902-processed-gene-0.0
Cla-novelgene-1782	maker-novel_contig_212962-augustus-gene-0.1
Cla-novelgene-1783	maker-novel_contig_213013-augustus-gene-0.0
Cla-novelgene-1784	maker-novel_contig_213098-augustus-gene-0.3
Cla-novelgene-1785	maker-novel_contig_213131-augustus-gene-0.1
Cla-novelgene-1786	augustus-novel_contig_213172-processed-gene-0.0
Cla-novelgene-1787	maker-novel_contig_213218-augustus-gene-0.0
Cla-novelgene-1788	maker-novel_contig_213319-augustus-gene-0.1
Cla-novelgene-1789	augustus-novel_contig_213320-processed-gene-0.0
Cla-novelgene-1790	augustus-novel_contig_213335-processed-gene-0.0
Cla-novelgene-1791	maker-novel_contig_213344-augustus-gene-0.1
Cla-novelgene-1792	augustus-novel_contig_213381-processed-gene-0.0
Cla-novelgene-1793	augustus-novel_contig_213414-processed-gene-0.0
Cla-novelgene-1794	maker-novel_contig_213446-augustus-gene-0.1
Cla-novelgene-1795	augustus-novel_contig_213449-processed-gene-0.0
Cla-novelgene-1796	augustus-novel_contig_213464-processed-gene-0.1
Cla-novelgene-1797	maker-novel_contig_213475-augustus-gene-0.1
Cla-novelgene-1798	maker-novel_contig_213554-augustus-gene-0.0
Cla-novelgene-1799	maker-novel_contig_213721-augustus-gene-0.1
Cla-novelgene-1800	augustus-novel_contig_213738-processed-gene-0.0
Cla-novelgene-1801	maker-novel_contig_213765-augustus-gene-0.1
Cla-novelgene-1802	maker-novel_contig_213791-augustus-gene-0.1
Cla-novelgene-1803	maker-novel_contig_213870-augustus-gene-0.1
Cla-novelgene-1804	maker-novel_contig_213878-augustus-gene-0.0
Cla-novelgene-1805	maker-novel_contig_213896-augustus-gene-0.1
Cla-novelgene-1806	augustus-novel_contig_213909-processed-gene-0.0
Cla-novelgene-1807	maker-novel_contig_213917-augustus-gene-0.1
Cla-novelgene-1808	augustus-novel_contig_213947-processed-gene-0.0
Cla-novelgene-1809	maker-novel_contig_213976-augustus-gene-0.1
Cla-novelgene-1810	maker-novel_contig_214011-augustus-gene-0.1
Cla-novelgene-1811	maker-novel_contig_214017-augustus-gene-0.3
Cla-novelgene-1812	augustus-novel_contig_214018-processed-gene-0.0
Cla-novelgene-1813	maker-novel_contig_214095-augustus-gene-0.1
Cla-novelgene-1814	maker-novel_contig_214152-augustus-gene-0.1
Cla-novelgene-1815	augustus-novel_contig_214175-processed-gene-0.0
Cla-novelgene-1816	maker-novel_contig_214218-augustus-gene-0.1
Cla-novelgene-1817	maker-novel_contig_214238-augustus-gene-0.1
Cla-novelgene-1818	maker-novel_contig_214291-augustus-gene-0.1
Cla-novelgene-1819	augustus-novel_contig_214359-processed-gene-0.0
Cla-novelgene-1820	augustus-novel_contig_214365-processed-gene-0.0
Cla-novelgene-1821	maker-novel_contig_214375-augustus-gene-0.1
Cla-novelgene-1822	augustus-novel_contig_214450-processed-gene-0.0
Cla-novelgene-1823	maker-novel_contig_214472-augustus-gene-0.1
Cla-novelgene-1824	maker-novel_contig_214477-augustus-gene-0.1
Cla-novelgene-1825	augustus-novel_contig_214572-processed-gene-0.1
Cla-novelgene-1826	augustus-novel_contig_214573-processed-gene-0.0
Cla-novelgene-1827	augustus-novel_contig_214584-processed-gene-0.0
Cla-novelgene-1828	maker-novel_contig_214618-augustus-gene-0.1
Cla-novelgene-1829	maker-novel_contig_214701-augustus-gene-0.1
Cla-novelgene-1830	augustus-novel_contig_214714-processed-gene-0.0
Cla-novelgene-1831	maker-novel_contig_214730-augustus-gene-0.1
Cla-novelgene-1832	augustus-novel_contig_214738-processed-gene-0.0
Cla-novelgene-1833	maker-novel_contig_214766-augustus-gene-0.1
Cla-novelgene-1834	augustus-novel_contig_214778-processed-gene-0.0
Cla-novelgene-1835	maker-novel_contig_214820-augustus-gene-0.1
Cla-novelgene-1836	augustus-novel_contig_214865-processed-gene-0.0
Cla-novelgene-1837	maker-novel_contig_214965-augustus-gene-0.1
Cla-novelgene-1838	maker-novel_contig_215033-augustus-gene-0.1
Cla-novelgene-1839	maker-novel_contig_215037-augustus-gene-0.1
Cla-novelgene-1840	maker-novel_contig_215121-augustus-gene-0.1
Cla-novelgene-1841	augustus-novel_contig_215133-processed-gene-0.0
Cla-novelgene-1842	maker-novel_contig_215179-augustus-gene-0.1
Cla-novelgene-1843	maker-novel_contig_215252-augustus-gene-0.1
Cla-novelgene-1844	augustus-novel_contig_215369-processed-gene-0.0
Cla-novelgene-1845	maker-novel_contig_215370-augustus-gene-0.6
Cla-novelgene-1846	augustus-novel_contig_215379-processed-gene-0.0
Cla-novelgene-1847	augustus-novel_contig_215388-processed-gene-0.0
Cla-novelgene-1848	augustus-novel_contig_215497-processed-gene-0.0
Cla-novelgene-1849	augustus-novel_contig_215531-processed-gene-0.0
Cla-novelgene-1850	augustus-novel_contig_215544-processed-gene-0.0
Cla-novelgene-1851	maker-novel_contig_215548-augustus-gene-0.1
Cla-novelgene-1852	maker-novel_contig_215609-augustus-gene-0.1
Cla-novelgene-1853	augustus-novel_contig_215699-processed-gene-0.0
Cla-novelgene-1854	augustus-novel_contig_215734-processed-gene-0.0
Cla-novelgene-1855	augustus-novel_contig_215906-processed-gene-0.0
Cla-novelgene-1856	maker-novel_contig_216036-augustus-gene-0.2
Cla-novelgene-1857	maker-novel_contig_216043-augustus-gene-0.1
Cla-novelgene-1858	augustus-novel_contig_216184-processed-gene-0.0
Cla-novelgene-1859	augustus-novel_contig_216196-processed-gene-0.0
Cla-novelgene-1860	maker-novel_contig_216302-augustus-gene-0.2
Cla-novelgene-1861	maker-novel_contig_216302-augustus-gene-0.3
Cla-novelgene-1862	maker-novel_contig_216350-augustus-gene-0.1
Cla-novelgene-1863	augustus-novel_contig_216401-processed-gene-0.2
Cla-novelgene-1864	augustus-novel_contig_216428-processed-gene-0.0
Cla-novelgene-1865	maker-novel_contig_216607-augustus-gene-0.1
Cla-novelgene-1866	maker-novel_contig_216640-augustus-gene-0.3
Cla-novelgene-1867	maker-novel_contig_216640-augustus-gene-0.2
Cla-novelgene-1868	maker-novel_contig_216723-augustus-gene-0.1
Cla-novelgene-1869	augustus-novel_contig_216728-processed-gene-0.0
Cla-novelgene-1870	augustus-novel_contig_216799-processed-gene-0.0
Cla-novelgene-1871	maker-novel_contig_216838-augustus-gene-0.1
Cla-novelgene-1872	maker-novel_contig_216845-augustus-gene-0.1
Cla-novelgene-1873	augustus-novel_contig_216868-processed-gene-0.1
Cla-novelgene-1874	maker-novel_contig_216874-augustus-gene-0.1
Cla-novelgene-1875	maker-novel_contig_216878-augustus-gene-0.1
Cla-novelgene-1876	maker-novel_contig_216894-augustus-gene-0.1
Cla-novelgene-1877	maker-novel_contig_216916-augustus-gene-0.1
Cla-novelgene-1878	maker-novel_contig_216965-augustus-gene-0.1
Cla-novelgene-1879	augustus-novel_contig_216972-processed-gene-0.0
Cla-novelgene-1880	augustus-novel_contig_216984-processed-gene-0.1
Cla-novelgene-1881	augustus-novel_contig_217029-processed-gene-0.0
Cla-novelgene-1882	augustus-novel_contig_217068-processed-gene-0.0
Cla-novelgene-1883	maker-novel_contig_217148-augustus-gene-0.1
Cla-novelgene-1884	maker-novel_contig_217160-augustus-gene-0.4
Cla-novelgene-1885	maker-novel_contig_217193-augustus-gene-0.1
Cla-novelgene-1886	maker-novel_contig_217200-augustus-gene-0.1
Cla-novelgene-1887	maker-novel_contig_217206-augustus-gene-0.1
Cla-novelgene-1888	augustus-novel_contig_217366-processed-gene-0.0
Cla-novelgene-1889	maker-novel_contig_217402-augustus-gene-0.1
Cla-novelgene-1890	augustus-novel_contig_217447-processed-gene-0.3
Cla-novelgene-1891	augustus-novel_contig_217447-processed-gene-0.1
Cla-novelgene-1892	maker-novel_contig_217447-augustus-gene-0.5
Cla-novelgene-1893	maker-novel_contig_217625-augustus-gene-0.1
Cla-novelgene-1894	maker-novel_contig_217653-augustus-gene-0.1
Cla-novelgene-1895	augustus-novel_contig_217705-processed-gene-0.0
Cla-novelgene-1896	maker-novel_contig_217752-augustus-gene-0.1
Cla-novelgene-1897	maker-novel_contig_217761-augustus-gene-0.2
Cla-novelgene-1898	augustus-novel_contig_217784-processed-gene-0.0
Cla-novelgene-1899	maker-novel_contig_217826-augustus-gene-0.1
Cla-novelgene-1900	augustus-novel_contig_217828-processed-gene-0.0
Cla-novelgene-1901	augustus-novel_contig_217940-processed-gene-0.0
Cla-novelgene-1902	maker-novel_contig_217977-augustus-gene-0.1
Cla-novelgene-1903	maker-novel_contig_217982-augustus-gene-0.1
Cla-novelgene-1904	augustus-novel_contig_218022-processed-gene-0.0
Cla-novelgene-1905	augustus-novel_contig_218086-processed-gene-0.0
Cla-novelgene-1906	maker-novel_contig_218103-augustus-gene-0.1
Cla-novelgene-1907	maker-novel_contig_218137-augustus-gene-0.1
Cla-novelgene-1908	maker-novel_contig_218148-augustus-gene-0.2
Cla-novelgene-1909	maker-novel_contig_218153-augustus-gene-0.1
Cla-novelgene-1910	maker-novel_contig_218169-augustus-gene-0.1
Cla-novelgene-1911	maker-novel_contig_218186-augustus-gene-0.2
Cla-novelgene-1912	augustus-novel_contig_218221-processed-gene-0.0
Cla-novelgene-1913	augustus-novel_contig_218264-processed-gene-0.0
Cla-novelgene-1914	maker-novel_contig_218277-augustus-gene-0.2
Cla-novelgene-1915	maker-novel_contig_218296-augustus-gene-0.1
Cla-novelgene-1916	augustus-novel_contig_218358-processed-gene-0.0
Cla-novelgene-1917	maker-novel_contig_218363-augustus-gene-0.1
Cla-novelgene-1918	maker-novel_contig_218365-augustus-gene-0.1
Cla-novelgene-1919	maker-novel_contig_218453-augustus-gene-0.3
Cla-novelgene-1920	augustus-novel_contig_218487-processed-gene-0.1
Cla-novelgene-1921	augustus-novel_contig_218507-processed-gene-0.0
Cla-novelgene-1922	augustus-novel_contig_218545-processed-gene-0.0
Cla-novelgene-1923	augustus-novel_contig_218545-processed-gene-0.1
Cla-novelgene-1924	augustus-novel_contig_218589-processed-gene-0.0
Cla-novelgene-1925	maker-novel_contig_218673-augustus-gene-0.1
Cla-novelgene-1926	maker-novel_contig_218709-augustus-gene-0.1
Cla-novelgene-1927	augustus-novel_contig_218722-processed-gene-0.0
Cla-novelgene-1928	augustus-novel_contig_218739-processed-gene-0.2
Cla-novelgene-1929	maker-novel_contig_218773-augustus-gene-0.1
Cla-novelgene-1930	augustus-novel_contig_218825-processed-gene-0.0
Cla-novelgene-1931	maker-novel_contig_218828-augustus-gene-0.1
Cla-novelgene-1932	augustus-novel_contig_218829-processed-gene-0.0
Cla-novelgene-1933	augustus-novel_contig_218832-processed-gene-0.0
Cla-novelgene-1934	maker-novel_contig_218863-augustus-gene-0.0
Cla-novelgene-1935	maker-novel_contig_218867-augustus-gene-0.1
Cla-novelgene-1936	maker-novel_contig_218869-augustus-gene-0.1
Cla-novelgene-1937	maker-novel_contig_218884-augustus-gene-0.1
Cla-novelgene-1938	augustus-novel_contig_218909-processed-gene-0.1
Cla-novelgene-1939	augustus-novel_contig_218917-processed-gene-0.0
Cla-novelgene-1940	augustus-novel_contig_219036-processed-gene-0.0
Cla-novelgene-1941	maker-novel_contig_219099-augustus-gene-0.2
Cla-novelgene-1942	maker-novel_contig_219099-augustus-gene-0.3
Cla-novelgene-1943	maker-novel_contig_219106-augustus-gene-0.1
Cla-novelgene-1944	maker-novel_contig_219142-augustus-gene-0.3
Cla-novelgene-1945	augustus-novel_contig_219212-processed-gene-0.0
Cla-novelgene-1946	maker-novel_contig_219212-augustus-gene-0.2
Cla-novelgene-1947	maker-novel_contig_219234-augustus-gene-0.0
Cla-novelgene-1948	augustus-novel_contig_219238-processed-gene-0.0
Cla-novelgene-1949	maker-novel_contig_219267-augustus-gene-0.1
Cla-novelgene-1950	maker-novel_contig_219329-augustus-gene-0.1
Cla-novelgene-1951	maker-novel_contig_219345-augustus-gene-0.1
Cla-novelgene-1952	maker-novel_contig_219449-augustus-gene-0.1
Cla-novelgene-1953	maker-novel_contig_219463-augustus-gene-0.3
Cla-novelgene-1954	augustus-novel_contig_219551-processed-gene-0.0
Cla-novelgene-1955	maker-novel_contig_219732-augustus-gene-0.1
Cla-novelgene-1956	maker-novel_contig_219739-augustus-gene-0.1
Cla-novelgene-1957	augustus-novel_contig_219791-processed-gene-0.1
Cla-novelgene-1958	augustus-novel_contig_219820-processed-gene-0.0
Cla-novelgene-1959	augustus-novel_contig_219830-processed-gene-0.0
Cla-novelgene-1960	augustus-novel_contig_219911-processed-gene-0.0
Cla-novelgene-1961	augustus-novel_contig_219917-processed-gene-0.0
Cla-novelgene-1962	maker-novel_contig_219924-augustus-gene-0.1
Cla-novelgene-1963	maker-novel_contig_219929-augustus-gene-0.1
Cla-novelgene-1964	maker-novel_contig_219938-augustus-gene-0.1
Cla-novelgene-1965	augustus-novel_contig_219972-processed-gene-0.0
Cla-novelgene-1966	augustus-novel_contig_220006-processed-gene-0.0
Cla-novelgene-1967	maker-novel_contig_220116-augustus-gene-0.3
Cla-novelgene-1968	maker-novel_contig_220116-augustus-gene-0.2
Cla-novelgene-1969	augustus-novel_contig_220144-processed-gene-0.1
Cla-novelgene-1970	augustus-novel_contig_220263-processed-gene-0.0
Cla-novelgene-1971	maker-novel_contig_220298-augustus-gene-0.1
Cla-novelgene-1972	augustus-novel_contig_220365-processed-gene-0.0
Cla-novelgene-1973	augustus-novel_contig_220366-processed-gene-0.0
Cla-novelgene-1974	augustus-novel_contig_220396-processed-gene-0.0
Cla-novelgene-1975	maker-novel_contig_220430-augustus-gene-0.1
Cla-novelgene-1976	augustus-novel_contig_220445-processed-gene-0.0
Cla-novelgene-1977	maker-novel_contig_220526-augustus-gene-0.1
Cla-novelgene-1978	maker-novel_contig_220569-augustus-gene-0.1
Cla-novelgene-1979	maker-novel_contig_220744-augustus-gene-0.1
Cla-novelgene-1980	maker-novel_contig_220745-augustus-gene-0.1
Cla-novelgene-1981	maker-novel_contig_220791-augustus-gene-0.1
Cla-novelgene-1982	augustus-novel_contig_220830-processed-gene-0.0
Cla-novelgene-1983	augustus-novel_contig_220859-processed-gene-0.0
Cla-novelgene-1984	maker-novel_contig_220920-augustus-gene-0.1
Cla-novelgene-1985	maker-novel_contig_220928-augustus-gene-0.1
Cla-novelgene-1986	augustus-novel_contig_220982-processed-gene-0.0
Cla-novelgene-1987	maker-novel_contig_221018-augustus-gene-0.1
Cla-novelgene-1988	maker-novel_contig_221019-augustus-gene-0.1
Cla-novelgene-1989	maker-novel_contig_221092-augustus-gene-0.1
Cla-novelgene-1990	maker-novel_contig_221095-augustus-gene-0.2
Cla-novelgene-1991	maker-novel_contig_221260-augustus-gene-0.1
Cla-novelgene-1992	augustus-novel_contig_221292-processed-gene-0.0
Cla-novelgene-1993	maker-novel_contig_221317-augustus-gene-0.2
Cla-novelgene-1994	augustus-novel_contig_221348-processed-gene-0.0
Cla-novelgene-1995	maker-novel_contig_221380-augustus-gene-0.3
Cla-novelgene-1996	augustus-novel_contig_221380-processed-gene-0.2
Cla-novelgene-1997	augustus-novel_contig_221398-processed-gene-0.0
Cla-novelgene-1998	augustus-novel_contig_221484-processed-gene-0.0
Cla-novelgene-1999	maker-novel_contig_221488-augustus-gene-0.1
[truncated: 4,250 more rows]
